# Supplementary material for: Concurrent activation of growth factor and nutrient arms of mTORC1 induces oxidative liver injury
Source: Cell Discov. 2019 Nov 19;5:60. doi: 10.1038/s41421-019-0131-9 (PMC6868011; doi:10.1038/s41421-019-0131-9)
Supplement: Supplementary file 1 — Supplementary Table S1 [file 41421_2019_131_MOESM1_ESM.csv]

ID	name	Con_1	Con_2	Con_3	Tsc1_1	Tsc1_2	Depdc5_1	Depdc5_2	DKO_1	DKO_2	DKO_3
ENSMUSG00000000001.4	Gnai3	18.1973	17.6812	14.23	18.7717	21.1199	24.3137	17.6086	19.5475	21.5615	19.0325
ENSMUSG00000000003.9	Pbsn	0	0	0	0	0	0	0	0	0	0
ENSMUSG00000000028.8	Cdc45	0.421485	0.383972	1.0544	0.555303	0.504335	0.424188	0.44391	3.37579	2.80829	2.09432
ENSMUSG00000000031.9	H19	17.4144	0.484754	0.0819791	2.08595	4.84075	1.74758	3.90306	796.519	886.999	2846.48
ENSMUSG00000000037.9	Scml2	0.0117221	0	0.0105961	0	0.0171455	0.160811	0	0.246746	0.00971836	0.000320677
ENSMUSG00000000049.5	Apoh	1619.74	1494.68	1481.79	1331.6	1170.83	1537.01	1329.66	1091.14	1176.81	1018.43
ENSMUSG00000000056.7	Narf	9.40146	6.54267	5.46311	10.0102	9.83904	9.69167	8.53073	3.09685	6.47626	5.64415
ENSMUSG00000000058.6	Cav2	0.773827	0.785877	0.776139	0.738673	0.899285	0.62826	0.570393	2.7295	2.86971	2.49813
ENSMUSG00000000078.6	Klf6	1.49111	0.949008	0.820919	3.06464	3.83041	2.46305	1.23818	27.0279	19.858	25.6327
ENSMUSG00000000085.9	Scmh1	12.3701	12.2879	9.20583	7.35718	5.49488	7.09581	10.908	9.44275	8.76811	10.6448
ENSMUSG00000000088.6	Cox5a	240.337	247.714	252.919	281.018	277.285	279.283	253.561	247.627	228.258	256.768
ENSMUSG00000000093.6	Tbx2	0.781647	0.905528	1.29219	0.747719	0.603005	0.960086	0.575962	1.35254	1.71703	1.27214
ENSMUSG00000000094.6	Tbx4	0.00184582	0	0	0	0.0201283	0.0349919	0	0.0360904	0.032729	0.0327683
ENSMUSG00000000103.6	Zfy2	0	0.000418891	0.00153599	0	0.0011555	0	0.000902408	0.000388365	0.000352193	0
ENSMUSG00000000120.6	Ngfr	0.839289	0.628697	0.652575	0.436969	0.718801	0.386674	0.285134	0.199392	0.180826	0.34816
ENSMUSG00000000125.5	Wnt3	0.0189398	0	0	0	0	0	0	0	0	0
ENSMUSG00000000126.5	Wnt9a	0.419069	0.309944	0.490135	0.272946	0.302791	0.247654	0.463875	0.239465	0.318503	0.144933
ENSMUSG00000000127.7	Fer	1.53858	1.60149	1.28637	2.00185	1.82251	1.9392	1.87193	1.67965	1.80197	1.72977
ENSMUSG00000000131.9	Xpo6	48.8156	40.505	47.8346	40.0331	29.4759	34.0097	37.1514	53.1661	43.8693	45.7658
ENSMUSG00000000134.11	Tcfe3	8.08946	8.09636	8.3346	9.87998	8.86432	13.9087	8.2395	17.1205	15.1951	21.2893
ENSMUSG00000000142.9	Axin2	2.77847	2.60866	3.28872	1.85073	1.349	1.71989	2.70959	0.594134	0.952307	0.365288
ENSMUSG00000000148.10	Baat1	4.36129	4.69004	4.19059	3.31638	2.99155	3.33386	3.01164	3.56951	2.98921	3.30089
ENSMUSG00000000149.5	Gna12	49.5682	41.531	33.4637	75.8081	78.5893	43.1867	52.3253	25.0812	26.5922	23.869
ENSMUSG00000000154.8	Slc22a18	89.0717	92.648	108.923	107.141	95.932	117.597	91.2921	102.165	107.913	83.3904
ENSMUSG00000000157.8	Itgb2l	0.296921	0.210672	0.306758	0.133832	0.11806	0.262627	0.15661	0.0498446	0.322438	0.0580884
ENSMUSG00000000159.9	Igsf5	23.2198	20.8677	18.0927	14.7567	18.2722	17.5775	18.4404	19.5604	14.8659	20.6358
ENSMUSG00000000167.8	Pih1d2	0.228205	0.456256	0.43796	0.685953	0.452497	0.314892	0.389213	0.976653	1.69017	0.897264
ENSMUSG00000000168.3	Dlat	14.9086	11.6885	9.47719	12.2377	11.4336	11.4097	13.1284	6.63519	7.31212	7.19538
ENSMUSG00000000171.4	Sdhd	81.9921	73.4257	68.7414	106.536	111.075	103.304	96.7154	71.7632	76.6944	75.0769
ENSMUSG00000000182.7	Fgf23	0.00109194	0	0.00592238	0	0	0	0	0.308781	0.0560145	0.280277
ENSMUSG00000000183.5	Fgf6	0	0	0	0	0	0	0	0	0	0
ENSMUSG00000000184.9	Ccnd2	0.508413	0.83697	0.816519	0.507071	0.512751	0.670452	0.39984	1.5749	2.31773	1.14575
ENSMUSG00000000194.7	Gpr107	5.36242	3.82112	3.5499	6.24699	5.43898	5.57086	6.60801	8.83941	9.16032	7.58979
ENSMUSG00000000197.6	Nalcn	0.000401185	0.000893305	0.00107626	0.00819991	0.000237616	0.000871826	0.00131961	0.00719599	0.0456804	0.0130686
ENSMUSG00000000202.3	Btbd17	0	0	0	0	0	0	0	0.131453	0.178814	0.22806
ENSMUSG00000000204.8	Slfn4	0.234641	0.210728	0.0960349	0.106245	0.1295	0.373228	0.17811	1.17412	0.553501	1.75284
ENSMUSG00000000214.4	Th	0	1.7658	0	0	0	0	0.0536807	0	2.4641	0.222254
ENSMUSG00000000215.4	Ins2	0.00131712	0	0	0.000914757	0	0	0.000932664	0	0.00145601	0.00145775
ENSMUSG00000000216.7	Scnn1g	0	0	0	0.0203319	0	0.000475647	0.00170987	0	0	0
ENSMUSG00000000223.6	Drp2	0	0.0162756	0.00300658	0.00109366	0	0.016415	0.00111507	0.016925	0.0373663	0.0142051
ENSMUSG00000000244.9	Tspan32	0.0463503	0.0915076	0.167768	0.37084	0.0473266	0.250723	0.559902	1.10329	0.601172	0.945845
ENSMUSG00000000247.4	Lhx2	1.75128	0.976508	1.62571	0.380461	0.829844	0.914128	0.997918	1.3417	1.46822	0.865329
ENSMUSG00000000248.9	Clec2g	0.00250299	0.00487625	0.0422312	0.00783322	0.00297683	0.00419063	0.0131022	0.0790872	0.00396534	0.0307522
ENSMUSG00000000253.6	Gmpr	0.276658	0.313014	0.357219	0.171338	0.282627	0.436041	0.1732	0.722687	0.690942	0.426628
ENSMUSG00000000263.9	Glra1	0.000580229	0.00114432	0.00403866	0.00120893	0.000147965	0.00248588	0.000123259	0.00275872	0.00232512	0.000321091
ENSMUSG00000000266.5	Mid2	0.904723	0.6479	0.697297	0.987003	0.534146	0.903333	0.624753	0.98384	1.31071	1.24903
ENSMUSG00000000275.9	Trim25	12.0323	13.0471	17.5946	17.8827	20.1727	20.5419	21.9193	22.541	18.0384	17.3448
ENSMUSG00000000276.5	Dgke	0.282801	0.191777	0.314016	0.270174	0.247577	0.240805	0.131833	0.470259	0.64134	0.588619
ENSMUSG00000000278.9	Scpep1	20.253	16.2099	15.413	26.6775	27.2754	23.7456	15.9154	30.6217	32.6814	22.3923
ENSMUSG00000000282.6	Mnt	2.18631	2.14093	2.41044	2.1485	2.5583	1.51708	1.34458	2.65321	3.77236	3.52315
ENSMUSG00000000290.7	Itgb2	1.60616	0.911711	1.21192	1.77932	1.9628	1.92179	2.29835	11.5758	9.43605	10.8702
ENSMUSG00000000295.6	Hddc2	1.50792	1.1285	1.49463	0.182375	0.391205	1.23836	0.796852	9.53869	5.25312	5.69295
ENSMUSG00000000296.6	Tpd52l1	6.60717	5.05512	5.14425	4.48754	2.98158	5.181	7.28936	3.2839	4.67722	2.34595
ENSMUSG00000000301.9	Pemt	570.209	666.454	784.266	554.836	538.856	541.16	578.727	552.58	481.244	522.406
ENSMUSG00000000303.6	Cdh1	7.13163	5.08985	3.83974	17.0433	21.6777	18.3582	6.08426	17.6165	21.8881	20.3332
ENSMUSG00000000305.6	Cdh4	0.123205	0.0607723	0.179972	0.0549824	0.10205	0.3175	0.1058	0.136714	0.138585	0.116856
ENSMUSG00000000308.8	Ckmt1	0	0	0	0	0	0.0954917	0	2.39673	0.760503	0.991151
ENSMUSG00000000317.5	Bcl6b	0.378453	0.491932	0.933012	0.39426	0.729644	0.533691	0.219136	0.660535	0.600324	0.399821
ENSMUSG00000000318.9	Clec10a	0.227948	0.678826	0.795309	0.237987	0.903739	0.443415	0.522588	2.37843	1.06836	1.75629
ENSMUSG00000000320.3	Alox12	0.170138	0.0766931	0.109933	0.0732824	0.140337	0.120648	0.167838	0.281104	0.128969	0.339381
ENSMUSG00000000325.8	Arvcf	5.35349	5.81594	8.25371	8.50007	6.49873	6.78653	5.55599	7.45426	7.07834	5.30452
ENSMUSG00000000326.6	Comt	586.799	553.453	537.019	790.808	860.348	472.956	423.182	306.46	315.547	324.718
ENSMUSG00000000339.8	Rtcd1	4.9814	4.61868	3.94625	10.3438	8.22925	6.21737	8.19738	10.8774	13.2738	10.5023
ENSMUSG00000000340.6	Dbt	19.7091	21.6679	20.4311	22.8183	18.7027	27.188	19.5039	14.2371	16.2435	12.4306
ENSMUSG00000000346.7	Dazap2	60.086	59.8716	53.8638	65.6842	69.4737	66.7205	59.6825	96.807	105.774	80.5986
ENSMUSG00000000355.6	Mcts1	23.7232	25.9124	30.2889	26.56	26.8429	35.4375	27.2981	28.4385	18.0565	23.068
ENSMUSG00000000359.3	Rem1	0.117387	0.129741	0.101089	0.726033	0.0447344	0.560378	0.0465541	1.03487	0.434078	0.403288
ENSMUSG00000000365.7	Rnf17	0.0110016	0.000439231	0.000939503	0.0177779	0.000575516	0.00190833	0.0009068	0.0180943	0.00035083	0.000554606
ENSMUSG00000000374.7	Trappc10	3.71943	3.02628	3.02794	4.61339	4.89391	3.70522	3.22429	4.38497	6.08269	4.52441
ENSMUSG00000000378.8	Ccm2	11.3264	10.3982	9.76013	11.8261	15.8844	13.7698	13.9204	20.6279	19.8285	18.911
ENSMUSG00000000381.9	Wap	0.0156338	0	0	0.0864265	0.0282054	0.122495	0.117376	0.00714647	0.00648085	0
ENSMUSG00000000384.8	Tbrg4	16.8304	17.8147	16.7925	17.9388	20.7638	20.5863	19.8012	13.651	18.2383	14.4923
ENSMUSG00000000385.7	Tmprss2	1.19961	0.40011	0.582654	2.39936	1.50336	1.2242	1.09628	7.59565	7.18259	9.16303
ENSMUSG00000000386.8	Mx1	0.965487	0.46283	0.553315	0.733908	0.516212	1.0274	0.788804	0.948827	0.479309	0.841041
ENSMUSG00000000392.11	Fap	0.0659549	0.101742	0.185891	0.106779	0.0519918	0.0904116	0.221895	0.608255	0.585951	0.330058
ENSMUSG00000000394.9	Gcg	0	0	0	0	0	0	0	0	0	0
ENSMUSG00000000399.7	Ndufa9	75.2274	82.2353	89.4089	77.4892	74.2427	72.5265	74.2013	61.6879	52.0675	51.2878
ENSMUSG00000000402.2	Egfl6	0	0.000171633	0.000393342	0	0.00162748	0.000707127	0.000616243	0.00053042	0.0360759	0.0180594
ENSMUSG00000000409.8	Lck	0.471096	0.144767	0.644493	0.62019	0.922653	1.1735	0.10545	0.346978	0.489023	0.507079
ENSMUSG00000000411.7	Tssk3	0	0	0	0	0.0515522	0.0447982	0	0	0.0838029	0.0419514
ENSMUSG00000000416.9	Cttnbp2	6.09912e-05	0.0133387	0.0489235	0.149918	0.000559926	0.128113	0.0718574	0.160855	0.375318	0.0673771
ENSMUSG00000000420.8	Galnt1	8.80986	7.85569	6.99543	9.92224	12.3794	12.5002	10.1017	12.7753	16.8602	13.9043
ENSMUSG00000000435.1	Myf5	0	0	0	0	0	0	0	0	0	0
ENSMUSG00000000439.7	Mkrn2	6.09643	5.49846	5.12783	6.40095	6.32294	7.08181	7.73913	5.49305	7.37341	5.18923
ENSMUSG00000000440.6	Pparg	5.5966	3.55201	3.02095	2.5049	1.64483	1.60411	3.04569	11.8497	12.0044	10.6127
ENSMUSG00000000441.10	Raf1	20.2178	17.3275	16.0156	26.5389	36.1477	26.664	23.0291	26.5419	32.4105	28.7937
ENSMUSG00000000486.7	Sept1	3.25392	2.22821	4.85873	3.77539	4.6218	6.6697	2.96328	6.45794	2.99812	2.60687
ENSMUSG00000000489.6	Pdgfb	0.140291	0.237149	0.344205	0.208787	0.367981	0.42636	0.234161	1.96091	1.29611	2.82975
ENSMUSG00000000530.9	Acvrl1	3.74944	0.692677	2.95485	2.9656	1.76061	1.04313	1.72041	3.4461	2.68923	2.06847
ENSMUSG00000000531.4	Grasp	0.614881	0.863088	1.23195	0.406998	0.558754	0.859471	0.895908	1.31949	1.04978	1.27395
ENSMUSG00000000532.8	Acvr1b	3.61437	1.36206	1.08842	2.80465	2.18605	2.33877	2.25796	1.11659	1.62985	1.50014
ENSMUSG00000000538.11	Tom1l2	6.79935	6.03094	7.28565	7.95553	13.5686	9.26648	7.08169	6.89171	9.70368	10.6675
ENSMUSG00000000544.8	Gpa33	0.000377056	0	0	0.000392806	0.00184615	0	0.000320396	0.0737373	0.11145	0.15622
ENSMUSG00000000552.8	Zfp385a	7.55859	5.67981	7.2331	8.00985	10.5827	6.5174	7.03147	22.1831	18.1303	13.0455
ENSMUSG00000000555.6	Itga5	3.34359	3.24502	3.7203	2.87551	3.43885	4.37232	3.21541	8.17618	6.88346	8.73091
ENSMUSG00000000560.5	Gabra2	0.00010105	0	0	0.000421081	0	0	0	0	0.000167557	0
ENSMUSG00000000561.8	Wdr77	10.8224	10.7103	6.85568	10.4808	12.5702	8.7153	10.049	10.2556	14.2644	8.31894
ENSMUSG00000000562.4	Adora3	0	0.0528154	0.00142841	0.0784788	0	0.00280144	1.40712e-08	0.191904	0.131337	0.176432
ENSMUSG00000000563.11	Atp5f1	135.848	141.241	134.177	139.912	138.036	155.387	147.898	116.918	105.373	111.288
ENSMUSG00000000567.4	Sox9	1.34059	0.463934	0.400276	0.911905	1.33591	1.63607	0.573209	12.4749	8.5037	8.15604
ENSMUSG00000000568.9	Hnrnpd	41.9108	29.4419	29.3894	25.0171	22.9939	29.5937	26.4178	24.8038	27.781	18.9366
ENSMUSG00000000579.8	Dynlt1c	2.14396	1.97126	1.95973	1.63436	1.51169	1.97732	1.60158	3.23949	3.3214	2.21148
ENSMUSG00000000581.2	C1d	28.2279	16.8043	17.5816	19.9437	20.1982	25.1388	21.4953	20.61	26.2218	16.8897
ENSMUSG00000000594.7	Gm2a	31.9828	28.6737	28.1141	53.8515	58.6409	68.651	37.0258	78.3666	78.2068	82.4782
ENSMUSG00000000600.8	Krit1	2.22846	3.08185	3.16414	3.52868	2.62942	3.99545	2.48045	3.27789	3.3146	4.05951
ENSMUSG00000000605.7	Clcn4-2	9.60803	9.37654	10.2048	13.09	14.4265	12.1653	10.5831	12.5885	13.68	12.3886
ENSMUSG00000000606.8	Vmn2r88	0	0	0	0	0	0	0	0	0	0
ENSMUSG00000000617.8	Grm6	0	0	0	0	0	0.00629504	0.0037716	0.00324633	0	0.00884251
ENSMUSG00000000627.9	Sema4f	0.0280254	0.00096896	0.0379991	0.0447879	0.108997	0.986404	0.0148832	0.0256208	0.00162935	0.0116466
ENSMUSG00000000628.4	Hk2	0.39031	0.384913	0.61611	0.252404	0.425563	1.2217	0.077145	4.64758	2.98794	5.40968
ENSMUSG00000000631.12	Myo18a	46.4517	36.4165	34.2527	48.6747	42.1627	42.7657	42.7128	35.7926	37.0467	33.0852
ENSMUSG00000000632.7	Sez6	0.000566139	0	0.00102353	0	0	0	0	0.0122766	0.000938754	0.000939881
ENSMUSG00000000673.8	Haao	328.484	370.315	424.554	323.866	312.658	360.949	371.747	163.771	129.909	171.382
ENSMUSG00000000682.7	Cd52	17.3517	12.2706	17.2416	14.2414	13.2295	13.3604	15.2656	120.345	47.2253	73.0101
ENSMUSG00000000686.11	Abhd15	8.71353	8.24532	5.85602	10.5336	12.2869	6.38147	8.9657	7.1681	10.2257	6.19819
ENSMUSG00000000690.3	Hoxb6	0.0360025	0.15602	0.073686	0.0849417	0.00653331	0.172122	0.00649942	0.0745432	0.576651	0.169204
ENSMUSG00000000693.4	Loxl3	0.626565	0.718462	0.713127	0.262653	0.227203	0.339147	0.466895	2.54812	1.18006	1.93894
ENSMUSG00000000701.7	Tcl1b5	0	0	0	0	0	0	0	0	0	0
ENSMUSG00000000706.9	Btn1a1	0	0.00205383	0	0	0	0.0027693	0	0.0569041	0	0.155108
ENSMUSG00000000708.8	Kat2b	32.5938	29.5936	24.5624	37.4609	29.3209	31.9455	26.4539	24.5554	27.0308	22.7678
ENSMUSG00000000711.2	Rab5b	26.426	26.9819	20.2687	31.7577	32.794	26.3215	27.23	22.5894	26.3862	20.518
ENSMUSG00000000724.9	Cryba1	0	0	0	7.52038e-50	1.23119e-71	0	0	6.36353e-09	8.24097e-68	0
ENSMUSG00000000730.7	Dnmt3l	0	0.00121346	0	0.000659836	0.000646078	0	0.0013455	0	0.0991902	0.00105151
ENSMUSG00000000731.9	Aire	0.00406419	0.00200384	0.00183692	0	0.00138189	0	0	0	0.105278	0
ENSMUSG00000000732.7	Icosl	0.196643	0.146363	0.368934	0.289034	0.282878	0.17002	0.172468	3.25752	2.14811	3.41918
ENSMUSG00000000738.11	Spg7	24.7775	26.2771	38.4006	34.5397	31.6088	34.9463	25.9479	42.7503	43.6608	38.6122
ENSMUSG00000000739.7	Sult5a1	121.523	31.627	30.0233	213.488	152.882	66.76	82.9619	1.8826	1.2637	0.659746
ENSMUSG00000000740.5	Rpl13	110.019	103.871	121.25	91.4206	94.3628	110.869	116.902	226.228	194.823	150.855
ENSMUSG00000000743.8	Chmp1a	21.8557	24.248	22.9918	29.054	31.6017	31.3346	29.5076	39.7177	32.6475	27.2928
ENSMUSG00000000751.7	Rpa1	6.7776	6.29308	5.31445	10.8644	11.6954	9.44883	7.43983	11.2232	10.015	7.59854
ENSMUSG00000000753.8	Serpinf1	1003.72	1037.35	998.215	1083.06	1184.08	1133.19	961.045	1016.99	1191.25	918.533
ENSMUSG00000000759.8	Tubgcp3	6.79586	7.88777	8.06178	4.85847	6.07374	5.15647	4.18699	5.63741	5.68051	7.93931
ENSMUSG00000000766.11	Oprm1	1.52135e-43	0.000195532	0.00026472	2.14605e-54	0.000100311	0.000797927	7.25554e-23	0.000545749	5.26703e-47	0.000165631
ENSMUSG00000000776.5	Polr3d	3.44278	3.096	2.80081	2.80963	3.0417	4.26369	4.33255	4.4887	6.68226	5.17386
ENSMUSG00000000782.8	Tcf7	1.70162	1.23942	1.01723	1.15608	1.39356	0.806673	1.42174	0.681343	0.678554	0.510528
ENSMUSG00000000787.6	Ddx3x	17.4829	16.43	13.606	22.6374	27.9898	29.5391	26.0935	24.5333	40.2456	33.4314
ENSMUSG00000000791.7	Il12rb1	0.626466	0.804585	0.52174	0.328288	0.443247	0.569287	0.432929	0.224374	0.231348	0.126343
ENSMUSG00000000792.2	Slc5a5	0	0	0	0	0	0	0	0	0	0.03315
ENSMUSG00000000794.7	Kcnn3	0.000707409	0.00154679	0.00133454	0.000865123	0.000564724	0.0359801	0.000718714	0.00115288	0.00198901	0.0805769
ENSMUSG00000000804.8	Usp32	3.67361	3.74158	2.23584	4.38105	7.80845	3.8883	4.67809	3.55385	4.32584	4.47884
ENSMUSG00000000805.11	Car4	0.174138	0.101522	0	0	0	0	0	0.159203	0	0.25638
ENSMUSG00000000811.7	Txnrd3	2.99788	2.51697	2.42725	2.84862	2.88705	2.9502	3.07994	1.51244	2.46396	1.51303
ENSMUSG00000000817.8	Fasl	0.0071548	0	0.0761944	0.00745365	0.0320131	0.0747143	0.0666695	0	0.0260199	0
ENSMUSG00000000823.9	Znf512b	7.32002	4.29396	4.12279	5.07743	7.26823	4.80628	6.67234	4.90002	8.57688	4.71469
ENSMUSG00000000826.10	Dnajc5	7.07255	6.64814	5.39025	8.52789	8.94804	9.17486	7.99227	8.48608	11.8825	9.97916
ENSMUSG00000000827.10	Tpd52l2	20.8132	24.9344	23.6542	18.2428	19.7714	23.3424	24.1552	35.4714	33.8389	33.2273
ENSMUSG00000000838.10	Fmr1	4.67791	4.83759	5.14492	4.78436	4.9535	5.52524	3.81991	5.32674	5.96826	5.76955
ENSMUSG00000000861.9	Bcl11a	2.89198e-10	0.04122	0.0377823	0.00147795	0.0714142	0.11116	0.000301376	0.0567217	0.103971	0.00794747
ENSMUSG00000000869.6	Il4	0	0.00368495	0	0.00381147	0	0	0.178169	0.162508	0	0.0031032
ENSMUSG00000000876.5	Pxmp4	42.1844	49.1219	49.2804	34.8379	58.1059	38.9849	48.706	30.5016	24.6353	30.678
ENSMUSG00000000881.6	Dlg3	5.61237	4.81073	4.58249	4.627	4.3511	6.1671	4.40005	3.83539	4.19441	3.58442
ENSMUSG00000000884.9	Gnb1l	1.77481	1.22856	1.37073	3.22124	1.69313	2.52708	1.86496	2.41423	3.52579	1.48262
ENSMUSG00000000889.7	Dbh	0.0526255	0.776663	0	0	0	0.0233231	0	0	1.385	0.021841
ENSMUSG00000000901.8	Mmp11	2.30759	2.72311	4.0611	2.41612	2.56241	2.59072	2.68364	2.40521	2.41985	1.49602
ENSMUSG00000000902.6	Smarcb1	9.12697	8.18078	11.8135	8.34905	9.13518	12.1638	9.56954	23.2867	17.4052	18.8572
ENSMUSG00000000903.3	Vpreb3	0.414051	0.881363	2.09471	6.78251	2.30298	1.48252	1.67926	0.760369	0.25748	0.321476
ENSMUSG00000000915.9	Hip1r	5.7647	7.24448	6.90835	5.674	5.64411	10.0394	7.61526	7.37335	14.1803	11.7655
ENSMUSG00000000916.9	Nsun5	5.96377	5.88311	6.14625	4.93883	6.54775	10.1111	6.06892	7.51355	6.48262	5.76702
ENSMUSG00000000934.8	Top1mt	10.1354	7.49352	8.16414	12.6831	9.66955	7.04353	9.02268	9.75818	8.66434	8.27496
ENSMUSG00000000938.9	Hoxa10	0	0	0	0	0	0	0	0	0	0
ENSMUSG00000000942.9	Hoxa4	0.337396	0.304013	0.409124	0.119195	0.236417	0	0.0345776	0.35355	0.160763	0.225994
ENSMUSG00000000948.9	Snrpn	8.1616	5.83185	7.09988	5.2462	4.39847	5.32394	6.95219	5.05466	5.14535	4.44977
ENSMUSG00000000957.8	Mmp14	5.1873	2.8815	2.84413	4.97591	3.89304	7.03241	5.16919	28.6812	33.1745	28.8472
ENSMUSG00000000958.4	Slc7a7	1.67739	1.2281	1.50366	1.43886	2.15551	2.87826	1.26192	7.90349	5.10882	8.18601
ENSMUSG00000000959.5	Oxa1l	23.857	23.1659	24.8895	22.3006	21.2326	22.8537	22.0094	22.8084	20.6863	18.8184
ENSMUSG00000000976.7	Heatr6	2.41793	2.18672	3.46518	2.11458	1.82186	2.0048	1.48955	3.43813	3.31434	5.07511
ENSMUSG00000000982.5	Ccl3	0.19346	0.19077	0.34976	0.201541	0.0986691	0.257227	0.205486	3.44894	0.320338	2.41376
ENSMUSG00000000983.7	Expi	0	0	0.309833	0	0	0	0.364102	17.3934	12.9313	7.68274
ENSMUSG00000001014.5	Icam4	0.232553	0.011855	0.133397	0.843161	0.589742	0.222058	0.252777	1.39835e-56	1.71107e-29	0.0894499
ENSMUSG00000001016.8	Ilf2	5.6959	5.42657	4.34568	4.27987	3.92507	4.63134	5.2004	7.9298	6.77084	5.65538
ENSMUSG00000001017.9	2500003M10Rik	15.1358	18.2955	18.4544	17.9377	19.4124	20.7953	15.4772	20.7095	19.6316	19.8378
ENSMUSG00000001018.7	Snapin	14.6218	12.1709	13.8574	11.5834	11.3173	10.4488	12.5415	11.5713	13.5625	11.6665
ENSMUSG00000001020.7	S100a4	1.25731	1.14505	0	0.577536	2.07547	3.06442	0.588938	40.3765	19.3043	29.4829
ENSMUSG00000001021.8	S100a3	0	0	0	0	0	0.0948496	0	0.586964	0	0.0888222
ENSMUSG00000001023.4	S100a5	0	0	0	0	0	0	0	0.0325662	0	0
ENSMUSG00000001025.4	S100a6	1.47772	1.14492	1.04955	1.31952	2.36868	2.71328	1.56958	120.17	74.3378	61.3543
ENSMUSG00000001027.7	Scn4a	0.00157714	0.00838926	0.0230714	0	0.00867812	0	0.0090364	0	0.000261516	0.00705558
ENSMUSG00000001029.9	Icam2	1.84051	1.54875	2.55568	2.25593	1.37822	2.05725	2.0858	2.90553	1.45517	2.76286
ENSMUSG00000001034.10	Mapk7	1.09672	1.31878	1.37096	2.04575	2.35699	1.69784	0.758446	4.77489	5.06608	5.02037
ENSMUSG00000001036.10	Epn2	1.77384	1.27389	1.42069	1.62901	2.19316	2.09655	1.35767	6.80628	7.77672	8.06304
ENSMUSG00000001039.5	B9d1	1.33272	0.790256	0.814866	1.67059	2.14085	3.10763	1.99662	7.11155	7.56467	2.9741
ENSMUSG00000001052.8	Sec24b	8.81034	14.5159	14.2897	9.36074	8.12913	11.6868	11.6003	17.098	14.2861	17.1726
ENSMUSG00000001053.9	N4bp3	1.59526	1.69318	1.06835	1.41516	1.20571	1.15906	1.57816	1.65523	1.52192	1.7742
ENSMUSG00000001054.3	Rmnd5b	7.57279	7.93026	7.53868	6.90654	8.01648	6.44687	5.43347	10.9611	7.5307	9.76241
ENSMUSG00000001056.3	Nhp2	27.7999	25.2672	31.5607	26.8746	28.8517	29.024	35.9191	72.493	54.0542	54.1851
ENSMUSG00000001062.11	1300018I17Rik	9.3546	10.2754	9.53777	9.32662	10.1517	7.9991	9.35961	6.45124	11.7062	11.1553
ENSMUSG00000001065.8	Zfp276	10.293	10.3238	13.6977	7.87449	7.19716	8.61654	11.748	4.35292	6.32736	9.78298
ENSMUSG00000001076.6	C1ql4	0.648605	0	0.146707	0.253425	0.579418	0.648877	0.77527	0.148375	0.0672777	0.202076
ENSMUSG00000001082.6	Mfsd10	5.86665	11.3343	7.49515	4.2579	8.0827	6.38364	4.50208	21.7772	12.9267	15.3511
ENSMUSG00000001089.8	Luzp1	2.42782	1.3402	1.24225	2.17647	2.09585	3.50402	1.44408	2.30899	3.23528	2.90429
ENSMUSG00000001095.5	Slc13a2	1.08772	1.58497	1.90851	3.65857	3.16852	4.76124	0.889606	0.158097	0.0819363	0.0817913
ENSMUSG00000001098.8	Kctd10	2.17334	1.74992	1.00713	2.54267	2.31053	3.01581	1.85772	4.2988	7.36051	6.39978
ENSMUSG00000001100.4	Poldip2	49.0301	45.5489	43.8033	48.8992	51.2297	42.0366	49.5421	37.7955	38.1355	31.3787
ENSMUSG00000001103.6	Sebox	0.446549	0.342484	0.137774	0.361639	0.0506014	0.547314	0.263499	0.408251	0.205678	0.443459
ENSMUSG00000001105.9	Ift20	43.2957	56.2975	58.5191	52.3845	56.7712	66.2758	62.4305	73.0179	68.14	67.0865
ENSMUSG00000001119.6	Col6a1	1.09597	1.30926	1.42112	1.08166	1.23624	1.36768	0.889429	5.52403	5.308	5.21928
ENSMUSG00000001120.8	Pcbp3	0.793434	1.13128	0.723379	1.69169	1.33906	1.34691	0.80066	5.47007	8.11739	5.53331
ENSMUSG00000001123.9	Lgals9	252.382	195.526	167.714	225.769	234.347	264.976	206.043	203.643	217.528	184.813
ENSMUSG00000001127.5	Araf	67.0343	68.301	84.1186	61.1785	54.4902	59.4183	74.2622	86.8424	72.1672	61.8648
ENSMUSG00000001128.7	Cfp	23.2585	15.3372	23.0153	18.4094	17.4848	27.2515	27.9391	116.901	56.0641	81.2076
ENSMUSG00000001131.5	Timp1	0.862705	0.0831083	0.226518	0.267112	0.175656	0.611465	0.270902	68.3712	36.2159	50.7008
ENSMUSG00000001134.3	Uxt	24.9808	30.6695	33.6631	28.347	33.2074	32.5148	29.5836	54.6705	47.9132	40.1855
ENSMUSG00000001138.7	Cnnm3	4.04183	4.5338	2.71725	4.07447	5.77061	4.0386	4.55384	2.86158	3.59801	3.84297
ENSMUSG00000001143.7	Lman2l	3.93422	5.65503	5.10303	5.39258	7.37396	7.19798	4.93257	4.35549	3.4794	3.3596
ENSMUSG00000001150.5	Mcm3ap	2.55962	2.30505	2.18534	2.44634	2.60269	3.13954	2.31699	2.05717	2.79248	2.41706
ENSMUSG00000001151.8	Pcnt	0.933625	1.06162	1.08049	1.00834	1.15826	0.942435	0.854869	0.897398	1.04355	0.852382
ENSMUSG00000001155.7	Ftcd	184.395	188.108	194.124	190.44	190.121	204.121	185.334	106.262	146.523	138.79
ENSMUSG00000001156.7	Mxd1	1.5132	1.13101	1.35665	1.69077	1.7552	1.69815	1.74965	2.21991	2.50894	2.87675
ENSMUSG00000001157.7	Gmcl1	2.62596	2.52687	2.13777	3.92445	3.46473	2.97745	2.44768	3.65049	3.94519	3.01264
ENSMUSG00000001158.7	Snrnp27	20.1778	21.2918	24.56	16.669	13.8683	24.7346	20.7893	26.814	22.5089	20.657
ENSMUSG00000001166.10	Oas1c	1.43772	0.89547	1.19412	3.90502	3.04727	3.11564	1.01766	1.11193	1.02953	1.02323
ENSMUSG00000001168.9	Oas1h	0.00457596	0.08311	0.00413646	0.037655	0.0186708	0.0685377	0.0304494	0.0387593	0.0301558	0.018992
ENSMUSG00000001173.9	Ocrl	1.41784	1.64968	1.55849	1.81546	1.62091	2.42569	1.24294	2.52932	2.74564	3.20932
ENSMUSG00000001175.7	Calm1	68.1171	62.0633	48.0296	50.4669	77.5304	44.7377	51.1712	68.0553	84.3763	63.6365
ENSMUSG00000001211.8	Agpat3	94.6588	79.729	77.9303	114.403	130.409	98.5581	115.099	83.1549	131.8	105.217
ENSMUSG00000001225.6	Slc26a3	0.0271894	0.00163907	0.0181825	0.0971779	0.0832588	0.03566	0.0010593	0.00228421	0.00248054	0.00147173
ENSMUSG00000001227.5	Sema6b	1.57145	1.86786	2.46467	1.52395	1.72864	1.62524	2.48633	6.11314	5.15131	6.7536
ENSMUSG00000001228.8	Uhrf1	0.43788	0.0762289	0.263694	0.115507	0.174213	0.562497	0.126836	3.30245	0.919953	0.850326
ENSMUSG00000001229.6	Dpp9	12.3429	11.9119	10.3618	13.2043	16.2525	15.6077	10.3265	11.3488	12.2525	14.2603
ENSMUSG00000001240.7	Ramp2	10.1084	15.6818	21.6329	9.45276	7.6934	13.0686	7.32671	19.5369	11.8842	8.32331
ENSMUSG00000001247.9	Lsr	84.9782	69.0366	65.5528	71.5573	93.131	93.6308	76.8142	165.591	145.944	171.228
ENSMUSG00000001248.7	Gramd1a	5.3251	4.94261	6.45464	4.46284	3.96285	4.32925	4.5006	7.20658	6.79632	8.25629
ENSMUSG00000001249.8	Hpn	645.254	757.694	953.783	599.72	521.788	601.618	722.31	673.703	596.939	544.445
ENSMUSG00000001260.5	Gabrg1	0	0.000293564	0.000179407	0.000103379	0.000708567	0	0	0	0	0.000164745
ENSMUSG00000001270.8	Ckb	3.32405	1.85245	1.73712	2.69043	2.8886	2.90726	2.77336	14.6131	11.277	10.7751
ENSMUSG00000001280.6	Sp1	3.38643	3.03737	2.57266	3.44147	4.09764	3.40584	2.51832	2.60848	2.97188	2.4342
ENSMUSG00000001281.3	Itgb7	0.201051	0.305366	0.383909	0.275262	0.449715	0.332643	0.398733	1.81479	1.34137	1.08238
ENSMUSG00000001285.6	Myg1	25.5661	29.2869	34.921	23.832	22.0302	26.3396	27.3665	35.2532	23.4172	22.3759
ENSMUSG00000001288.8	Rarg	1.62624	2.33173	2.66204	1.59748	1.36906	0.997353	1.30511	6.21232	3.93438	3.16763
ENSMUSG00000001289.6	Pfdn5	132.078	172.973	212.033	139.654	153.459	181.733	157.196	319.177	215.566	219.374
ENSMUSG00000001300.8	Efnb2	0.158431	0.377556	0.393841	0.168993	0.255799	0.422764	0.252421	0.716322	0.996036	0.616425
ENSMUSG00000001305.5	Rrp15	3.68134	3.08299	3.74151	3.55486	4.32455	6.32305	4.34429	6.09836	6.28015	6.63528
ENSMUSG00000001313.6	Rnd2	5.9899	4.51778	6.48828	9.95441	10.6331	8.9576	8.98536	50.2793	47.684	30.8492
ENSMUSG00000001323.10	Srr	34.551	26.9622	23.2388	44.4961	53.3097	45.119	29.966	22.1778	28.5422	26.2958
ENSMUSG00000001333.8	Sync	0.0277098	0.0582882	0.00964705	0.0587176	0.0853168	0.080864	0.0327764	0.104717	0.26972	0.227391
ENSMUSG00000001334.9	Fndc5	0.212553	0.104799	0.0768555	0.199288	0.30354	0.188409	0.361225	0.408079	0.317204	0.176436
ENSMUSG00000001348.8	Acp5	101.442	103.312	108.79	149.305	155.265	112.896	123	114.708	94.3545	96.0022
ENSMUSG00000001349.4	Cnn1	0.100513	0.0495697	0.0227204	0.104737	0.0256383	0	0.106787	0.252766	0.10418	0.146045
ENSMUSG00000001366.8	Fbxo9	49.6163	44.8322	39.1629	59.3558	73.3422	36.015	44.1721	35.8657	39.6952	36.7984
ENSMUSG00000001376.9	Ccdc132	2.84187	3.54021	3.75328	4.07045	3.36515	3.10369	3.27062	6.4894	4.46855	4.46887
ENSMUSG00000001379.8	Apbb3	5.45437	6.13337	6.79859	4.50486	3.88118	8.12492	5.37143	10.3582	9.98525	11.1477
ENSMUSG00000001380.6	Hars	11.4081	10.6913	9.51568	13.2494	13.1093	16.2453	13.4478	20.9892	21.2705	19.0815
ENSMUSG00000001383.8	Zmat2	13.4517	12.6583	12.776	12.9819	13.7823	17.8298	13.9606	25.2965	21.204	19.5843
ENSMUSG00000001403.7	Ube2c	1.49899	0.811987	0.322086	0.556785	1.21756	2.11608	0.908295	9.56721	2.82115	3.38953
ENSMUSG00000001415.5	Smg5	6.99929	7.09854	7.35664	8.49316	10.7369	11.5493	9.91177	10.1095	7.7604	10.4197
ENSMUSG00000001416.7	Cct3	51.0122	59.5334	89.0663	53.9632	48.9656	65.1946	60.1525	111.899	75.6018	81.7289
ENSMUSG00000001417.4	Rhbg	7.73115	4.63779	4.21521	7.85844	4.35914	3.36916	12.9979	0.00086372	0.184404	0.131141
ENSMUSG00000001418.6	0610031J06Rik	96.2325	91.2431	115.509	111.67	104.803	98.2043	88.9891	148.975	103.923	122.984
ENSMUSG00000001419.10	Mef2d	5.32051	6.83533	5.04709	7.15947	12.9876	14.7027	8.38386	10.3035	17.0677	15.9414
ENSMUSG00000001420.7	Tmem79	1.08301	1.51858	1.33193	0.900808	1.05357	1.28834	1.35388	0.849276	0.862562	0.690599
ENSMUSG00000001424.7	Snd1	66.9919	50.4392	38.0386	35.43	57.2948	44.2346	53.964	37.9997	51.6925	37.1243
ENSMUSG00000001435.8	Col18a1	186.512	134.468	132.782	198.975	222.275	160.006	159.11	122.484	175.132	154.098
ENSMUSG00000001436.9	Slc19a1	7.31248	6.82957	7.77216	5.6427	5.10553	4.17326	6.59011	6.62348	7.48457	6.1652
ENSMUSG00000001440.5	Kpnb1	22.6461	15.7056	13.4007	17.3093	21.5235	22.6602	16.5413	29.9302	35.4593	27.9983
ENSMUSG00000001441.7	Npepps	5.54044	6.09689	5.9798	9.24491	8.79595	6.75848	4.99159	7.27862	6.65474	9.07781
ENSMUSG00000001444.2	Tbx21	0.0476235	0.023508	0.12911	0.0248087	0.195003	0.126654	0.0252944	0.0870866	0.00352557	0.0593027
ENSMUSG00000001445.4	Mrpl10	33.8168	32.4299	27.2062	36.5252	36.4464	33.4824	35.7798	26.1536	28.7514	23.8137
ENSMUSG00000001467.4	Cyp51	30.074	26.0384	21.6563	15.1076	21.8478	21.6609	25.3742	40.4213	60.4307	52.5763
ENSMUSG00000001472.9	Tcf25	52.2991	52.0042	51.8763	54.4901	57.1916	56.2552	58.0971	70.3739	70.7682	59.5692
ENSMUSG00000001473.6	Tubb6	3.47218	3.79727	4.40171	5.59056	4.086	5.57301	3.4244	18.7645	18.0645	17.9539
ENSMUSG00000001482.8	Def8	13.4583	10.5526	10.8567	14.6371	14.9868	16.7523	15.426	13.7131	16.1337	12.47
ENSMUSG00000001493.9	Meox1	0.0806178	0.0529789	0.0728749	0.05599	0.109645	0.14292	0	0.196543	0.111398	0.111532
ENSMUSG00000001494.5	Sost	0	0	0	0	0	0	0	0	0	0
ENSMUSG00000001496.7	Nkx2-1	0	0	0	0	0	0	0	0	0	0
ENSMUSG00000001497.11	Pax9	0.0692153	0.0273149	0.0621749	0.00407673	0.00266587	0.0243842	0.0193982	0	1.90169e-62	0
ENSMUSG00000001504.8	Irx2	0	0	0	0	0	0	0	0	0.247098	0
ENSMUSG00000001506.9	Col1a1	1.60195	0.664443	0.977318	2.36017	1.5923	2.03438	0.595133	49.8687	34.3736	40.0055
ENSMUSG00000001507.9	Itga3	1.82682	1.15066	1.27643	1.30261	1.65314	1.18779	1.32747	7.47401	9.79499	7.51426
ENSMUSG00000001508.9	Sgca	0.00408004	0.00402331	0.00368818	0	7.47658e-10	0	0.00433366	0	0.00338269	0.00112892
ENSMUSG00000001510.7	Dlx3	0	0	0	0	0	0	0	0	0.0370697	0
ENSMUSG00000001517.8	Foxm1	0.0995091	0.0895007	0.121323	0.112334	0.24646	0.428227	0.0968688	1.28554	0.719525	0.419764
ENSMUSG00000001518.9	Itfg2	4.08941	5.08653	4.09687	3.18919	4.67059	5.25247	4.37268	5.67892	4.48055	5.48784
ENSMUSG00000001520.6	Nrip2	0.0533448	0.052998	0.0573459	0.121287	0.238442	0.611234	0.0912205	0.766865	0.913564	0.460874
ENSMUSG00000001521.6	Tulp3	0.227106	0.431004	0.32905	0.156841	0.646388	0.371793	0.310753	1.90547	1.72106	1.7267
ENSMUSG00000001524.8	Gtf2h4	11.5072	8.83501	11.2323	10.8671	9.80184	11.8922	10.4795	10.7268	9.35462	7.9595
ENSMUSG00000001525.9	Tubb5	24.5676	20.4249	22.7463	13.7908	19.6154	18.5735	15.8806	66.8027	48.6648	43.2991
ENSMUSG00000001542.6	Ell2	14.8554	12.1512	10.0451	13.7626	12.0012	16.0669	16.3139	11.3546	22.8226	16.8138
ENSMUSG00000001552.8	Jup	42.8019	30.659	41.5966	49.7867	48.9774	46.1457	37.6992	99.4776	80.5575	72.0949
ENSMUSG00000001555.4	Fkbp10	0.439088	0.436686	0.147886	0.339303	0.477218	0.503037	0.486001	4.16857	3.23701	3.30713
ENSMUSG00000001558.4	Klhl10	1.42087	1.64472	1.41004	1.62501	1.57539	1.7386	1.50914	2.24503	1.71581	2.07683
ENSMUSG00000001566.8	Mnx1	0	0	0	0	0	0	0	0	0	0
ENSMUSG00000001569.9	Nom1	3.03714	3.34068	4.35613	6.17136	4.95703	6.64737	5.08351	4.76183	6.5093	5.49241
ENSMUSG00000001576.8	Ergic1	23.9525	17.3902	15.8467	31.5615	32.5655	26.0895	26.5509	35.838	41.1724	29.4444
ENSMUSG00000001583.6	Tnk1	6.05225e-70	0.00828648	0.0231615	7.59175e-35	0.222587	0.235726	0.648519	0.139394	0.173193	0.141887
ENSMUSG00000001588.6	Acap1	0.733393	1.03487	1.72738	1.00241	0.478284	0.615015	0.857259	0.793132	0.533131	0.48713
ENSMUSG00000001604.8	Tcea3	72.8633	61.4319	59.3964	59.6304	59.3953	75.2748	53.8271	37.5698	34.1478	22.8662
ENSMUSG00000001622.9	Csn3	0	0	0	0.165047	0	0	0.0733841	8.46398	21.7181	8.42313
ENSMUSG00000001627.5	Ifrd1	21.0264	29.9829	30.4488	31.8196	37.931	47.0848	33.1425	68.5993	180.787	102.306
ENSMUSG00000001630.7	Stk38l	1.39048	1.79011	1.46578	1.51336	2.46166	2.55772	2.01241	5.19542	4.08982	5.50765
ENSMUSG00000001632.9	Brpf1	3.78096	3.96799	3.88188	2.96367	2.89529	3.83896	3.47597	4.64699	3.65837	4.392
ENSMUSG00000001642.11	Akr1b3	3.53596	3.39928	5.90078	7.35637	6.17278	5.7919	5.73449	22.2839	16.024	14.4411
ENSMUSG00000001655.6	Hoxc13	0	0	0	0	0	0	0	0	0	0
ENSMUSG00000001656.3	Hoxc11	0	0	0	0	0	0	0	0	0	0
ENSMUSG00000001657.6	Hoxc8	0.0519241	0.128005	0	0	0	0	0	0	0	0
ENSMUSG00000001661.4	Hoxc6	0.162448	0.0729162	0	0.00422258	0	0.13109	0	0	0.00672103	0
ENSMUSG00000001663.4	Gstt1	175.228	212.564	251.853	195.455	133.348	145.246	241.961	102.607	80.4012	83.153
ENSMUSG00000001665.4	Gstt3	19.0672	18.7584	19.9482	35.4303	24.2923	31.6521	35.396	61.6603	80.9532	55.2999
ENSMUSG00000001666.8	Ddt	518.983	608.987	744.645	686.085	643.778	870.863	630.126	767.457	729.782	702.869
ENSMUSG00000001670.7	Tat	230.319	399.341	294.652	343.855	264.896	1458.11	732.218	1000.41	1734.02	1203.61
ENSMUSG00000001672.8	Marveld3	0.360623	0.390901	0.462988	0.480076	0.56264	2.74187	0.722052	3.70333	3.99926	3.52169
ENSMUSG00000001674.5	Ddx18	7.96387	6.77645	6.85974	8.56061	9.8289	10.9458	8.66662	10.6603	14.2671	10.6135
ENSMUSG00000001687.9	Ubl3	21.1483	20.3332	17.6512	21.1359	22.4028	23.1705	20.1579	20.1137	24.5741	20.1611
ENSMUSG00000001700.8	Gramd3	12.3489	13.6895	12.2532	13.2478	15.1172	11.6187	13.6588	7.70516	5.42877	5.86737
ENSMUSG00000001707.7	Eef1e1	5.5835	8.22536	8.07714	5.40848	6.59958	8.38742	7.60415	12.7884	10.6194	9.7056
ENSMUSG00000001729.7	Akt1	24.812	19.5693	21.1947	30.7101	30.7351	34.6168	28.4311	38.9265	44.0788	33.5242
ENSMUSG00000001739.7	Cldn15	0.0662177	0.384124	0.353118	0.403675	0.29925	0.230998	0	0.273968	0.384454	0.330884
ENSMUSG00000001741.5	Il16	0.116984	0.0451913	0.0784946	0.0527631	0.302327	0.107056	0.0303065	1.24465	0.0579397	1.14094
ENSMUSG00000001750.9	Tcirg1	40.7415	28.3377	35.2591	66.7559	48.0195	39.2101	42.2046	78.2666	44.1433	53.2999
ENSMUSG00000001751.8	Naglu	12.426	10.2033	10.1436	12.8462	9.51557	11.1759	11.9918	17.6899	16.0415	13.2633
ENSMUSG00000001755.6	Coasy	69.1478	58.5536	43.9307	75.0887	79.0343	81.1383	66.7154	46.4548	64.5988	36.4533
ENSMUSG00000001761.6	Smo	1.48432	0.810999	0.92154	0.531003	0.682895	0.66804	1.60803	1.40513	1.83678	1.08617
ENSMUSG00000001763.8	Tspan33	9.30297	9.60961	11.1079	10.4026	12.0906	13.4389	10.208	3.39417	2.60042	2.31713
ENSMUSG00000001767.5	Crnkl1	2.80627	2.03637	1.63442	2.51543	2.66156	3.08813	2.11565	3.51019	3.27977	2.63455
ENSMUSG00000001768.9	Rin2	2.53851	1.97112	1.79613	1.87519	2.11085	2.88191	2.07809	3.02723	2.55207	3.22551
ENSMUSG00000001773.7	Folh1	0.0235224	0	0.000218329	0.00100646	0.000492737	0.000214091	0.000342053	0.495446	1.05471	0.367607
ENSMUSG00000001774.7	Chordc1	6.26083	10.8114	9.31661	7.62095	10.6001	11.2847	8.58207	14.5898	12.4673	13.3395
ENSMUSG00000001783.3	D10Wsu52e	21.3744	18.0781	16.153	20.2097	22.5072	22.7139	24.0018	29.8974	29.0622	25.1515
ENSMUSG00000001785.5	Pwp1	4.65253	5.28274	3.57488	4.48616	5.15884	5.46082	4.17419	7.10162	7.54963	5.93525
ENSMUSG00000001786.8	Fbxo7	10.7721	10.4655	9.86043	10.5287	12.5422	8.71105	9.30416	8.99608	9.79443	8.1089
ENSMUSG00000001794.6	Capns1	162.87	164.067	168.267	171.834	170.376	181.152	196.323	415.513	361.073	280.876
ENSMUSG00000001802.9	Lrp3	8.82536	9.9252	11.8508	12.8317	11.0391	8.35938	11.2815	6.21005	7.08227	5.99234
ENSMUSG00000001804.8	Dsg4	0	0	0	0.000799487	0	0	0	0.000280645	0.000636265	0
ENSMUSG00000001815.8	Evx2	0	0	0	0	0	0	0	0	0	0
ENSMUSG00000001819.4	Hoxd13	0	0	0	0	0	0	0	0	0	0
ENSMUSG00000001823.4	Hoxd12	0	0	0	0	0	0	0	0	0	0
ENSMUSG00000001827.5	Folr1	0	0.551082	0	0.0748609	0	0	0	0.131487	0.752185	0.815871
ENSMUSG00000001829.9	Clpb	21.4166	20.8981	17.7931	25.211	30.5978	24.9588	23.7257	17.2498	17.1154	15.7473
ENSMUSG00000001833.9	Sept7	10.1169	10.5903	8.64346	10.0197	12.0642	13.0791	9.08864	18.4337	22.4598	17.8207
ENSMUSG00000001844.4	Zdhhc4	19.6485	16.8707	20.7519	20.959	19.1784	17.8713	18.8559	35.2852	30.7519	23.0384
ENSMUSG00000001847.8	Rac1	49.2433	51.3317	47.9723	59.0961	60.1223	62.3174	58.0683	86.4704	80.0653	70.8938
ENSMUSG00000001855.8	Nup214	11.4911	13.2405	25.5557	11.8731	12.255	14.0975	15.1357	37.9032	26.1585	23.0542
ENSMUSG00000001864.7	Aif1l	0.0389635	0.0384217	0	0.0202955	1.66415	0.0863438	0.123457	0.212917	0.28028	0.097024
ENSMUSG00000001865.1	Cpa3	0.00137577	0	0.000932726	0.00214985	0	0.0777216	0.00306871	0.0398396	0.0361286	0
ENSMUSG00000001870.8	Ltbp1	0.391342	0.509922	0.383988	0.560325	0.255044	0.749198	0.418456	1.31227	1.7747	0.623654
ENSMUSG00000001891.10	Ugp2	158.272	179.437	173.872	217.764	178.095	98.0094	128.464	88.5779	70.0763	64.2555
ENSMUSG00000001901.8	Kcnh6	0.023512	0.0379145	0.0338186	0.0390825	0.0445104	0.0542485	0.0235046	0.167128	0.199063	0.176168
ENSMUSG00000001909.7	Trmt1	18.1452	19.2426	29.4169	16.8842	16.5837	20.6315	20.7751	25.1594	20.0219	18.0051
ENSMUSG00000001910.4	Nacc1	7.39887	7.40796	6.06278	9.94196	11.1567	9.77093	7.98579	16.7915	19.9626	16.1334
ENSMUSG00000001911.9	Nfix	92.2951	173.193	319.494	113.522	114.22	141.222	189.172	116.567	58.7583	69.3381
ENSMUSG00000001918.10	Slc1a5	0.900062	2.91795	2.06676	1.18908	0.826418	2.24801	1.8997	3.37806	2.27893	4.4995
ENSMUSG00000001924.9	Uba1	99.7316	83.422	61.9165	88.3157	92.1313	83.7942	85.7622	88.3813	96.5214	79.0874
ENSMUSG00000001930.10	Vwf	1.87221	3.18195	3.27278	1.33324	2.56321	1.35316	1.21506	19.7329	11.3518	13.5713
ENSMUSG00000001942.7	Siae	10.4449	7.04397	5.60475	13.7957	11.8068	5.55526	8.82134	5.02103	6.64848	6.02723
ENSMUSG00000001943.6	Vsig2	0.467452	0.294856	0.764084	0.350597	0.308925	0.331669	0.600147	1.16979	0.731649	0.577821
ENSMUSG00000001946.7	Esam	3.1393	4.35087	6.47904	2.35943	3.00709	3.48421	3.46324	7.0111	6.00053	5.30441
ENSMUSG00000001948.8	Spa17	1.31123	2.29865	1.44957	1.36693	0.59445	1.54971	1.08383	3.26786	1.57062	1.58141
ENSMUSG00000001962.7	Fam50a	9.65439	11.0642	9.5109	11.2658	14.4631	13.5083	10.1256	16.4446	13.9964	14.1057
ENSMUSG00000001964.8	Emd	16.5829	16.1087	17.4425	17.3255	16.3533	18.6279	18.2912	23.618	26.2269	20.5403
ENSMUSG00000001983.7	Taco1	7.70042	5.98904	5.50397	10.7247	11.1399	11.4555	8.24034	4.07783	5.88966	6.37717
ENSMUSG00000001985.8	Grik3	0.914311	0.886968	1.00702	1.59973	1.6321	1.26842	1.15047	1.61631	1.18363	1.25506
ENSMUSG00000001986.9	Gria3	0.0961383	0.748309	0.0813631	0.556846	0.279104	0.50936	0.0922385	0.336179	0.378044	0.677905
ENSMUSG00000001988.8	Npas1	0.00608615	0.0102883	0.0260677	0.0601592	0.0294828	0.0161844	0.011082	0.0834626	0.0865021	0.0627891
ENSMUSG00000001995.7	Sipa1l2	2.93226	0.992929	0.732769	2.58952	2.65449	2.14011	1.77913	0.798108	1.51444	0.843367
ENSMUSG00000001998.8	Ap4e1	1.11734	1.0908	1.09299	0.98024	1.15536	1.20314	0.918244	1.02658	1.28696	1.49232
ENSMUSG00000001999.9	Blvra	11.256	8.92902	9.82956	10.6724	9.07399	9.32372	10.5759	12.5347	10.8344	8.62928
ENSMUSG00000002006.6	Pdzd4	0.00248418	0.0569718	0.0495354	0.0331271	0	0.00537371	0.0193928	0.118838	0.119848	0.0659692
ENSMUSG00000002007.5	Srpk3	0	0.0372787	0.110824	0.0727619	0.185554	0.0446795	0.0325096	0.0345593	0.057907	0.0764361
ENSMUSG00000002010.10	Idh3g	58.9524	59.4564	60.5769	48.2076	44.2927	47.198	52.2516	48.8904	45.9538	39.8127
ENSMUSG00000002012.7	Pnck	0	0.08398	0.0125436	0	0	0.0754903	0	0.155293	0.313285	0
ENSMUSG00000002014.6	Ssr4	133.743	146.619	161.811	91.0442	111.832	115.662	139.242	181.871	150.174	160.214
ENSMUSG00000002015.5	Bcap31	87.0734	107.95	103.215	92.4336	97.99	100.021	94.4164	98.5053	82.2712	75.258
ENSMUSG00000002017.9	Fam98a	6.5612	8.46686	6.81295	8.63543	9.36776	9.03596	8.45015	9.17381	8.80442	7.74306
ENSMUSG00000002020.8	Ltbp2	0.263662	0.228666	0.598265	0.137634	0.464616	0.175528	0.241267	2.34659	3.00921	1.37887
ENSMUSG00000002028.6	Mll1	1.47626	1.21943	1.1703	0.872793	0.779603	0.867761	0.811556	0.992655	1.11993	1.30181
ENSMUSG00000002031.4	Ift46	49.2148	46.8952	33.5844	56.7417	48.5685	55.6914	52.1405	64.4332	47.0885	38.8678
ENSMUSG00000002032.9	Tmem25	12.863	17.4821	27.6155	11.6683	7.63105	14.5179	10.9371	3.52159	2.90503	5.67569
ENSMUSG00000002033.7	Cd3g	1.09524	2.15037	0.542225	1.19435	2.20799	0.236553	1.15874	2.09628	0.430744	0.275555
ENSMUSG00000002043.10	Trappc6a	32.1482	27.716	34.1628	25.3679	24.526	28.6326	31.3925	50.4554	45.5834	42.8209
ENSMUSG00000002052.6	Supt6h	8.31001	8.44299	8.01302	7.9394	7.96037	10.938	9.11688	13.0581	12.0807	11.1968
ENSMUSG00000002055.3	Spag5	0.896573	0.00862779	0.986565	0.327672	0.759458	0.336246	1.45687	0.743483	0.378151	0.894229
ENSMUSG00000002057.4	Foxn1	0	0	0	0.000984645	0	0	0	0	0.000522415	0
ENSMUSG00000002058.7	Unc119	7.54343	5.55009	5.67967	4.98382	4.96746	3.1866	4.64453	12.6361	6.69017	11.8732
ENSMUSG00000002059.11	Rab34	3.86539	3.19493	2.9861	3.56154	3.66657	2.32537	4.69416	5.61444	5.22796	4.75567
ENSMUSG00000002064.9	Sdf2	22.1191	24.0069	22.6556	20.8748	18.3354	22.2947	22.6715	27.0835	16.6222	20.0386
ENSMUSG00000002068.10	Ccne1	2.90373	1.10919	0.672539	2.70214	1.89099	1.61561	2.65809	2.13194	2.71326	2.48865
ENSMUSG00000002076.5	Hsf2bp	0.758081	0.347338	0.0553726	0.0140991	0.0124347	0.355474	0.280537	0.482654	0.539941	0.648297
ENSMUSG00000002083.6	Bbc3	5.42881	5.39875	5.8064	5.34265	7.48281	9.61003	5.50822	10.0213	12.8089	12.6914
ENSMUSG00000002100.8	Mybpc3	0	0	0.0151569	0	0	0.0122087	0.0146302	0.0390582	0.0114198	0.0574255
ENSMUSG00000002102.9	Psmc3	107.809	116.099	104.958	113.788	100.207	106.873	117.327	142.75	121.752	96.6644
ENSMUSG00000002103.8	Acp2	11.2971	9.37067	8.19022	10.6909	11.4756	11.3922	11.155	11.4132	11.4928	11.5866
ENSMUSG00000002104.5	Rapsn	0.00868533	0.0430363	0.00280076	0.0453618	0.0623613	0.00755837	0.0159431	0.395561	0.435504	0.112955
ENSMUSG00000002105.8	Slc39a13	9.74798	6.12846	6.39273	5.89219	4.10752	5.526	10.5402	7.08843	7.2851	7.73425
ENSMUSG00000002107.9	Celf2	2.33	2.53608	2.90862	2.04237	1.35296	0.913182	2.57664	2.49601	2.25422	1.88823
ENSMUSG00000002108.4	Nr1h3	58.2065	55.9811	60.5625	53.2591	51.3267	66.7476	62.5045	41.0681	37.6194	50.4536
ENSMUSG00000002109.7	Ddb2	3.0056	2.72693	3.0399	2.71458	1.43369	2.02272	2.29516	5.03315	2.25114	5.10586
ENSMUSG00000002111.8	Sfpi1	5.48475	2.42859	3.61094	4.03852	3.41223	3.16205	5.38484	19.2798	15.8001	17.5418
ENSMUSG00000002129.5	Sf3a1	6.83005	5.00769	4.50254	4.41494	4.75285	5.30799	4.07808	7.22524	5.45729	4.98081
ENSMUSG00000002147.11	Stat6	26.8304	23.5776	23.8638	21.2709	18.2198	24.1201	19.4573	16.819	15.6271	18.9181
ENSMUSG00000002190.7	Clgn	0.000282731	0.000696998	0.00042596	0.0014727	0	0.000626536	0	0	0	0
ENSMUSG00000002204.8	Napsa	0.246469	0.329006	0.338013	0.182812	0.375216	0.47666	0.47687	4.86785	2.84294	3.02642
ENSMUSG00000002205.9	Vrk3	19.8817	12.2081	12.4294	23.5462	22.8767	27.9715	25.2437	17.4699	22.9584	21.78
ENSMUSG00000002210.5	1500002O20Rik	5.67355	5.58935	9.90548	8.12908	6.22694	7.05996	13.7815	16.4766	10.3286	14.8971
ENSMUSG00000002221.7	Paxip1	2.89845	2.80082	2.04899	3.59638	3.53591	3.47795	3.08045	2.70406	4.25999	3.30549
ENSMUSG00000002222.8	Rmnd5a	18.4367	18.0391	12.9824	23.4114	23.0132	20.7774	21.4326	12.5478	16.8387	13.5005
ENSMUSG00000002227.8	Mov10	11.1685	6.37885	5.68455	7.14857	6.82018	7.06846	7.79315	7.8862	7.88467	7.53107
ENSMUSG00000002228.6	Ppm1j	0.150409	0.141411	0.226159	0.0746614	0.0116593	0.289375	0.0380799	0.69267	0.270053	0.62452
ENSMUSG00000002233.6	Rhoc	9.48982	7.08799	8.75627	10.8756	14.6323	14.6832	8.42501	89.2956	88.0006	106.617
ENSMUSG00000002240.6	4930432K09Rik	0	0	0	0	0	0	0.00281901	0	0	0
ENSMUSG00000002249.10	Tead3	9.16601	8.49512	10.3005	6.37241	10.1438	6.78299	4.76394	5.65172	5.58438	4.7487
ENSMUSG00000002250.9	Ppard	2.47266	3.25349	3.23077	2.821	3.27128	3.61531	3.33565	3.3877	4.26202	3.51947
ENSMUSG00000002257.6	Def6	0.28505	0.167999	0.360569	0.178447	0.26765	0.165147	0.121451	1.61524	0.992613	1.08726
ENSMUSG00000002265.8	Peg3	0.91818	1.24977	1.71201	0.926856	1.49781	1.72064	0.710405	3.5516	6.93384	12.053
ENSMUSG00000002266.9	Zim1	0	0.00257851	0	0.00136204	0.021413	0	0	0.0143436	0.000361324	0.00217055
ENSMUSG00000002274.6	Metrn	5.7604	5.46861	4.76559	8.59664	7.98479	7.25944	7.03402	8.25475	6.70836	5.69531
ENSMUSG00000002279.11	Lmf1	40.1392	36.0615	45.0816	35.618	33.2574	22.2353	39.0499	25.0255	23.4531	22.7725
ENSMUSG00000002280.4	Narfl	10.1895	10.9246	8.60441	12.0863	13.9212	11.2953	9.68741	8.01222	9.93155	8.43512
ENSMUSG00000002289.9	Angptl4	57.0736	105.129	99.6897	78.8851	107.419	88.9731	102.172	80.1691	52.3753	109.713
ENSMUSG00000002290.7	Rab11b-ps2	14.7126	13.1216	13.2857	15.3576	17.0017	14.564	16.9691	17.1854	21.3958	15.3949
ENSMUSG00000002297.9	Dbf4	1.73428	1.439	0.873423	2.5653	3.4614	1.63474	1.18684	3.46269	3.35005	2.66871
ENSMUSG00000002307.9	Daxx	10.9901	13.7565	15.8537	10.0313	10.5536	16.4763	10.131	23.6367	14.8186	14.6077
ENSMUSG00000002308.9	Cd320	3.82151	3.53323	4.15002	4.12382	3.38927	3.75768	4.77918	3.57733	6.08801	4.55026
ENSMUSG00000002319.9	Ipo4	55.8144	47.4048	56.3207	49.4733	46.7045	37.2461	44.4945	63.48	58.6163	50.6428
ENSMUSG00000002320.9	Tm9sf1	22.5086	22.9829	16.9018	25.3197	31.3943	25.0004	21.5934	22.2311	28.0885	19.8319
ENSMUSG00000002324.7	Rec8	3.03066	1.38884	1.90709	3.84338	5.79107	2.11808	2.76013	0.753442	1.33733	1.44811
ENSMUSG00000002325.8	Irf9	17.0721	17.9672	13.1813	15.6024	16.2402	22.1928	16.1215	10.9946	9.98134	10.9065
ENSMUSG00000002326.5	Gmpr2	7.18898	7.94722	8.34374	6.84823	8.04438	8.51184	5.91613	7.42901	8.31824	9.54367
ENSMUSG00000002329.6	Mdp1	7.27335	6.29218	7.0873	7.96756	6.83074	8.76675	7.25518	14.586	9.48287	11.8073
ENSMUSG00000002332.9	Dhrs1	169.509	204.601	182.312	168.47	199.009	185.878	239.717	125.313	118.264	98.9831
ENSMUSG00000002341.8	Ncan	0	0	0.000356536	0	0	0	0	0	0	0
ENSMUSG00000002342.9	Tmem161a	13.0864	8.32516	7.58973	8.64103	8.07712	13.4367	9.03747	9.0162	11.9348	10.6746
ENSMUSG00000002343.5	Armc6	2.22239	2.84486	2.95717	1.05129	2.01951	4.42884	2.20117	4.63462	4.15271	4.06912
ENSMUSG00000002345.10	2310045N01Rik	23.6402	23.9864	22.4547	22.9578	18.9736	25.7482	24.8399	37.2906	27.7014	29.3721
ENSMUSG00000002346.9	Slc25a42	38.7989	43.8147	43.3273	62.3026	88.15	36.3225	39.8756	11.7961	13.5323	13.9667
ENSMUSG00000002365.8	Snx9	14.0501	13.6128	11.3672	15.1118	12.8633	10.8523	12.2944	11.6721	13.5228	10.3961
ENSMUSG00000002372.7	Ranbp3	10.9236	12.0881	13.9107	10.7719	12.3809	13.8723	9.22521	16.27	13.5698	14.0759
ENSMUSG00000002379.6	Ndufa11	23.305	28.1933	36.8989	28.0989	24.1392	27.4456	28.6142	46.093	34.537	30.4387
ENSMUSG00000002384.2	Bmp8b	5.68269e-304	0.00271997	0.0179641	0.0207029	0.0549867	0.170407	0.00289241	0.793454	0.520202	1.43342
ENSMUSG00000002393.8	Nr2f6	69.9378	65.8212	72.8816	77.9815	109.701	96.7382	96.5508	66.9512	71.0788	80.3205
ENSMUSG00000002395.8	Use1	36.9291	42.6879	43.0485	34.0802	38.1215	45.8583	37.9712	57.965	59.1281	46.7869
ENSMUSG00000002396.8	Ocel1	13.2825	13.5524	19.575	9.06943	6.32239	10.0098	17.5905	13.3836	5.33624	7.18033
ENSMUSG00000002409.10	Dyrk1b	10.0423	8.42141	8.93497	10.8617	12.4875	6.58568	8.02793	4.74795	6.07935	7.1382
ENSMUSG00000002413.8	Braf	1.40773	1.53453	1.20079	2.60604	1.63406	25.4924	1.81307	12.9425	2.3439	1.42702
ENSMUSG00000002416.7	Ndufb2	109.699	135.289	198.181	109.995	105.215	124.779	120.497	139.303	96.0342	122.83
ENSMUSG00000002428.6	Hltf	2.94127	3.16173	2.67739	3.55398	2.48779	2.65617	2.04172	3.72217	2.62457	3.3813
ENSMUSG00000002455.8	Prpf6	13.5865	15.4124	13.2943	10.937	13.7076	12.4477	13.1026	9.15368	10.4707	8.53259
ENSMUSG00000002458.7	Rgs19	1.65999	0.800016	2.99941	0.601713	1.47139	1.44211	1.10547	15.6174	12.3647	9.78989
ENSMUSG00000002459.10	Rgs20	0.000972413	0.052364	0.000995734	0.000874315	0.00161832	0.000851223	0.0366845	0.00123945	0.0910317	0.000510767
ENSMUSG00000002475.9	Abhd3	26.1058	31.2588	29.026	32.1755	34.2104	33.4504	27.8773	20.4371	19.5741	19.7393
ENSMUSG00000002477.4	Snrpd1	7.82292	11.0284	13.6347	8.56864	9.23036	13.8779	7.16611	28.8914	17.9639	17.9239
ENSMUSG00000002486.9	Tchp	0.946017	1.35114	1.43607	1.73392	0.843771	1.59248	0.851413	1.47817	1.5008	2.33317
ENSMUSG00000002489.8	Tiam1	0.266092	0.136418	0.301015	0.0572502	0.92463	0.128366	0.136236	0.562481	0.560271	0.305894
ENSMUSG00000002496.8	Tsc2	6.03461	5.44344	6.58073	8.43968	9.18214	7.30787	6.81764	9.99973	9.57844	8.79419
ENSMUSG00000002500.8	Rpl3l	0.0201053	0.0664436	0.123788	0.218677	0.132773	0.201397	0.0976393	0.255435	0.053984	0.108103
ENSMUSG00000002504.7	Slc9a3r2	6.60002	10.4459	11.9519	9.33752	7.89128	8.82969	8.17489	9.33529	6.15944	5.52102
ENSMUSG00000002524.9	Puf60	33.8202	34.7039	34.6496	31.3064	30.0453	36.9771	35.0656	43.6943	35.8515	36.975
ENSMUSG00000002546.9	Golga2	9.53491	8.03827	8.68579	8.94122	9.51453	8.87755	7.86	9.37844	10.4641	8.73611
ENSMUSG00000002550.9	Uck1	15.4817	14.3107	14.3761	17.3233	18.6213	16.4573	17.7731	7.80417	7.39068	9.1872
ENSMUSG00000002565.9	Scin	0	0.000602017	0	0	0	0.000389633	0.000778147	0.000669775	0.00121479	0.0264473
ENSMUSG00000002578.8	Ikzf4	0.343462	0.0469894	0.19896	0.0936394	0.347106	0.25235	0.159563	0.346524	0.0745384	0.014924
ENSMUSG00000002580.7	1810046J19Rik	78.6043	86.9428	107.462	76.8648	67.8744	97.1164	80.8861	106.347	84.9107	73.7108
ENSMUSG00000002588.5	Pon1	310.955	447.505	464.117	232.751	230.658	215.165	300.067	23.8709	15.9932	23.1584
ENSMUSG00000002602.9	Axl	3.84061	2.45367	2.93908	4.62662	4.47099	3.85293	4.11091	12.9031	10.2631	9.76459
ENSMUSG00000002603.9	Tgfb1	4.05753	3.7301	5.99178	4.82498	4.45917	5.60403	3.78106	18.8028	11.3953	14.4128
ENSMUSG00000002608.2	Ccdc97	9.17219	8.96206	9.01242	7.63729	10.4139	9.85853	7.6563	9.49646	8.98276	10.3261
ENSMUSG00000002617.8	Zfp40	0.943181	0.852152	0.751639	1.12422	0.688925	2.15323	0.745686	2.72549	1.19454	2.16265
ENSMUSG00000002625.8	Akap8l	9.66044	13.9795	16.4362	9.10682	9.66387	10.4889	8.6704	10.5098	7.93688	10.1002
ENSMUSG00000002633.3	Shh	0.0651767	0.0431156	0.0988104	0.227051	0.0887502	0.193765	0.0471343	0	0.0901376	0
ENSMUSG00000002635.5	Pdcd2l	13.912	14.3653	7.55741	13.6822	8.09899	10.8033	10.8588	6.71088	8.21949	4.47395
ENSMUSG00000002658.8	Gtf2f1	10.8491	9.24582	10.4705	8.97866	10.6263	13.4777	9.72803	24.6278	23.3948	20.4832
ENSMUSG00000002660.7	Clpp	43.3255	51.8089	55.6389	38.0145	41.1948	47.7936	47.0966	51.24	46.0547	40.5338
ENSMUSG00000002661.8	Alkbh7	12.0184	10.2417	15.181	10.5677	9.25836	13.9477	9.4968	15.4135	10.4909	11.3929
ENSMUSG00000002664.2	Pspn	0	0.449064	0	0.209587	0	0.356665	0.427382	0.277544	0	0.166998
ENSMUSG00000002668.7	Dennd1c	0.395506	0.349552	0.837056	0.710232	0.729595	0.457915	0.656148	2.69773	1.18997	1.8854
ENSMUSG00000002679.8	Med6	9.6529	11.4524	12.0306	9.4439	6.68283	11.0302	7.89173	19.21	13.3202	10.8081
ENSMUSG00000002688.7	Prkd1	0.000919083	0.000883065	0.0157869	0.000797893	0.0310481	0.0150026	0.0161655	0.0698677	0.101382	0.0378986
ENSMUSG00000002699.5	Lcp2	1.58121	0.467317	7.03741	2.82455	6.30759	2.49654	0.702828	3.64382	8.72025	3.35512
ENSMUSG00000002718.8	Cse1l	10.1369	10.1012	6.74706	9.25576	10.3158	7.99537	8.08892	9.77339	9.48886	9.2465
ENSMUSG00000002728.8	Naa20	8.6524	12.9485	11.3996	11.2982	13.9985	13.8126	9.96782	15.6488	13.8485	20.811
ENSMUSG00000002731.6	Prkra	8.76915	7.95966	7.99002	7.72111	6.65781	6.74341	9.3057	8.78108	5.47345	6.377
ENSMUSG00000002732.7	Fkbp7	2.77251	2.1342	3.48779	2.42262	2.23432	2.87072	2.5703	7.00018	8.39351	6.47586
ENSMUSG00000002733.8	Plekha3	7.7077	8.42984	6.78693	7.66565	8.57901	8.29931	7.54236	8.31016	10.7072	9.28741
ENSMUSG00000002741.9	Ykt6	15.2211	15.4759	14.7859	20.9313	22.3946	20.8617	21.9756	26.2442	29.8847	23.1309
ENSMUSG00000002748.5	Baz1b	7.85502	9.00625	8.24526	8.37485	8.08518	9.40662	7.80854	7.52994	6.05189	7.06619
ENSMUSG00000002763.10	Pex6	29.6686	33.6661	36.1178	33.3638	33.3169	29.769	36.9896	14.4922	11.0615	15.1165
ENSMUSG00000002767.7	Mrpl2	121.397	134.189	133.815	119.82	112.176	120.678	130.566	162.655	104.862	92.8671
ENSMUSG00000002768.7	Mea1	46.8003	54.1554	55.9676	47.736	48.0377	63.1635	55.5228	80.0465	72.3008	64.8987
ENSMUSG00000002769.8	Gnmt	1008.03	1105.42	1064.22	1270.88	1035.77	2128.61	1437.87	1153.67	1602.94	1437.75
ENSMUSG00000002771.9	Grin2d	0.0281092	0.0513058	0.0846581	0.0325208	0.0629931	0.0277828	0.0597113	0.095133	0.164472	0.207317
ENSMUSG00000002778.6	Kdelr1	132.994	142.874	145.067	130.505	128.234	148.267	142.488	156.648	151.105	119.184
ENSMUSG00000002781.9	Tmem143	37.7518	18.9752	14.4568	20.859	34.8058	20.9781	16.5376	7.47007	11.5063	14.3052
ENSMUSG00000002791.9	Pdxk-ps	0.101297	0.0799845	0.0377351	0.214511	0.382539	0.0452187	0.142456	0.00932518	0.111571	0.0211264
ENSMUSG00000002797.7	Ggct	4.56409	3.41589	5.44409	3.4784	2.43813	6.82115	4.16424	10.3252	8.45643	10.5706
ENSMUSG00000002799.5	Jag2	0.0167564	0.0278395	0.012782	0.0147187	0.0144235	0.0125237	0.0150069	0.103335	0.140566	0.178465
ENSMUSG00000002803.7	Btbd6	7.50558	8.13626	7.36669	9.22973	7.90792	6.795	7.50414	11.0252	10.9058	9.81138
ENSMUSG00000002804.3	Nudt14	16.631	17.3063	23.7065	13.5618	15.365	12.4491	18.1462	32.7457	23.3473	17.1739
ENSMUSG00000002808.6	Epdr1	0.0747813	0.0737414	0.022533	1.45508	1.44943	1.10475	0.159226	4.74065	6.73874	4.59391
ENSMUSG00000002812.4	Flii	44.1969	50.5775	72.8013	44.0514	32.7848	39.6939	43.1543	75.3281	54.4039	63.99
ENSMUSG00000002814.8	Top3a	2.18414	2.40084	2.17818	2.05191	2.54308	1.71532	1.51964	2.18501	1.83083	2.2431
ENSMUSG00000002820.5	Atg4d	14.69	14.4872	17.5365	19.1407	16.9419	18.4572	19.3293	14.0078	14.0955	12.1355
ENSMUSG00000002825.6	Qtrt1	1.66712	1.88255	2.38328	2.03862	2.06195	3.04168	2.18449	2.91175	2.57618	2.85044
ENSMUSG00000002831.7	Plin4	0.311914	1.17464	0.634963	0.789378	0.984176	0.354163	0.68605	1.08016	1.07523	0.806691
ENSMUSG00000002833.9	Hdgfrp2	11.0269	10.9269	10.9774	12.1427	10.8016	11.6546	11.4665	14.4078	16.5531	12.8162
ENSMUSG00000002835.7	Chaf1a	0.289165	0.0830466	0.13105	0.410297	0.674913	0.403753	0.308779	3.04023	3.06539	2.08031
ENSMUSG00000002844.8	Adprh	3.22643	3.89105	3.20995	1.84493	2.81365	4.23198	2.84889	7.17507	6.37068	6.15086
ENSMUSG00000002845.8	Tmem39a	19.1401	23.4191	16.3368	14.6308	8.4504	28.3084	18.1702	16.2211	20.4401	14.6656
ENSMUSG00000002846.9	4930455C21Rik	16.6585	16.5082	17.6991	19.0997	15.6895	20.5693	16.8002	14.0542	13.8416	11.9735
ENSMUSG00000002847.6	Pla1a	25.581	22.5618	19.7587	21.1358	21.9753	22.21	20.0719	49.1353	56.8592	47.5789
ENSMUSG00000002870.7	Mcm2	1.23724	0.594236	0.404095	1.14637	1.20923	1.32493	1.05842	2.95295	2.10814	1.69766
ENSMUSG00000002871.8	Tpra1	26.6396	24.5953	29.5328	20.2109	13.2987	28.573	18.8253	22.7406	24.5661	28.359
ENSMUSG00000002881.8	Nab1	13.5259	10.5119	7.85088	11.7525	16.2089	14.247	12.469	14.262	16.5804	17.4483
ENSMUSG00000002885.8	Cd97	4.07991	4.12216	5.73148	4.28084	5.72697	5.39343	4.59775	14.427	11.8785	15.3201
ENSMUSG00000002897.3	Il17ra	4.53666	3.54958	2.87272	4.93602	4.52447	4.61156	3.65153	7.39567	7.4979	9.21084
ENSMUSG00000002900.8	Lamb1	1.35703	1.04576	0.78542	1.18978	0.92155	0.957249	0.541153	2.00295	1.33515	1.43632
ENSMUSG00000002908.8	Kcnn1	1.27633	1.34235	1.05216	1.7303	0.985378	1.47118	1.73167	0.360503	0.352606	0.283459
ENSMUSG00000002910.9	Arrdc2	3.98388	6.13393	9.48316	4.79251	2.91026	2.61107	5.48981	5.26723	4.40018	10.7188
ENSMUSG00000002930.5	Gsbs	0	0	0	0	0	0	0	0	0.0293945	0.0294298
ENSMUSG00000002944.8	Cd36	8.31184	7.47579	6.15732	16.778	9.96333	4.93008	5.31619	34.2598	40.3057	34.8432
ENSMUSG00000002948.11	Map2k7	9.67895	8.99992	10.8027	8.29626	12.3019	9.30596	8.61727	10.9583	10.7164	10.4154
ENSMUSG00000002949.8	Timm44	26.3894	33.3422	33.3547	30.3282	29.6805	30.6471	28.9962	21.9624	17.9456	20.7336
ENSMUSG00000002957.8	Ap2a2	13.2182	10.822	10.2399	14.9452	17.7526	14.8581	14.7362	22.6359	21.2909	23.3533
ENSMUSG00000002963.9	Pnkp	15.0795	15.744	21.0853	20.6545	30.872	22.7002	14.1299	49.6863	24.2054	24.9408
ENSMUSG00000002968.6	Med25	21.7364	22.2895	22.375	22.4396	21.8744	22.569	25.0053	28.0628	33.7044	25.0005
ENSMUSG00000002980.8	Bcam	3.25734	1.16315	1.43802	0.815187	1.81323	1.64482	1.00509	6.86278	9.24823	7.0407
ENSMUSG00000002981.9	Clptm1	27.5331	24.3538	23.3621	23.3579	26.5715	27.0477	26.2287	30.4788	31.274	26.5351
ENSMUSG00000002983.9	Relb	0.705468	0.753735	0.61815	1.0233	1.39576	0.750748	0.435508	6.57188	5.82515	8.37067
ENSMUSG00000002984.10	Tomm40	29.2578	29.9193	32.0168	30.7499	24.2517	29.7865	28.816	37.113	33.6188	25.4411
ENSMUSG00000002985.9	Apoe	20170.8	20920.5	21353.2	24870.1	26216.9	22951.5	20525.5	25166.4	27020.8	20125.6
ENSMUSG00000002992.10	Apoc2	427.805	431.431	525.158	669.425	662.25	805.713	503.276	3296.41	2443.23	3186.16
ENSMUSG00000002996.9	Hbp1	22.209	21.3305	19.7222	26.3013	27.4102	23.0363	21.3303	20.839	21.9916	19.8629
ENSMUSG00000002997.9	Prkar2b	0.11997	1.08033	0.237046	0.0583201	0.094712	0.265468	0.000225234	0.835004	1.56801	0.332216
ENSMUSG00000003031.8	Cdkn1b	8.12187	8.12754	7.45562	8.92488	9.16471	9.35333	7.4247	8.17714	12.0645	10.3446
ENSMUSG00000003032.7	Klf4	0.446838	0.237268	0.356755	0.160411	0.34573	0.301197	0.289463	7.71739	20.7928	9.57019
ENSMUSG00000003033.8	Ap1m1	19.6511	15.219	18.3817	13.7249	15.857	12.7192	15.6361	21.6662	21.3453	18.7681
ENSMUSG00000003037.9	Rab8a	38.7354	34.1884	34.0853	39.989	46.4654	38.6856	35.8659	44.8957	41.7788	37.87
ENSMUSG00000003038.9	Hmgn2	8.28776	8.96765	9.20366	4.50012	4.02279	5.52918	8.60445	10.4636	7.3092	6.68565
ENSMUSG00000003039.8	Fam32a	21.7163	20.0102	22.3031	24.2024	24.5127	27.0426	26.996	32.3798	21.5483	19.7957
ENSMUSG00000003051.7	Elf3	0.605666	0.255466	0.153554	0.0946445	0.350895	0.479911	0.0393442	30.5555	23.3731	34.398
ENSMUSG00000003053.9	Cyp2c29	634.464	584.99	496.186	679.57	724.679	550.62	612.556	345.821	323.577	292.211
ENSMUSG00000003062.8	Stard3nl	4.19013	3.09284	3.19251	5.41303	4.06303	5.1463	3.69907	9.40914	11.2915	9.63212
ENSMUSG00000003068.8	Stk11	65.7775	66.7818	88.0375	69.1847	68.7695	81.6	70.1838	63.1572	51.8521	58.6923
ENSMUSG00000003070.6	Efna2	0.16935	0.0556651	0.157276	0.0587827	0.0287909	0.125094	0.0299667	0.0774129	0.116999	0.0468537
ENSMUSG00000003072.9	Atp5d	404.068	467.034	568.63	417.193	431.473	442.318	482.172	511.99	433.963	462.097
ENSMUSG00000003099.5	Ppp5c	35.4439	40.4589	40.2957	37.6911	36.8877	31.0005	31.891	39.7167	37.7493	34.6154
ENSMUSG00000003119.7	Cdk12	2.47868	4.14689	2.65701	3.45062	3.2516	3.12357	4.05145	2.69423	3.49927	3.15401
ENSMUSG00000003123.9	Lipe	12.0967	11.5956	10.8211	13.4376	13.0392	8.59465	8.78584	4.66204	5.80747	3.35155
ENSMUSG00000003131.5	Pafah1b2	4.27217	4.31901	4.117	4.82896	5.25061	6.8442	5.72566	9.96599	9.79799	9.21658
ENSMUSG00000003134.5	Tbc1d8	3.33273	3.73024	4.56233	3.72327	3.31012	5.41643	4.62314	4.36212	11.4833	9.74754
ENSMUSG00000003135.9	D1Bwg0212e	4.77717	5.15431	4.2605	6.13305	5.35015	7.27262	6.39384	5.5174	7.59765	6.16951
ENSMUSG00000003153.4	Slc2a3	0.156843	0.134237	0.106008	0.349323	0.157676	0.135495	0.213177	0.23829	0.293169	0.399634
ENSMUSG00000003154.8	Foxj2	1.54258	1.57277	1.34647	1.65101	1.69375	1.98587	1.35442	1.90974	2.81487	2.17669
ENSMUSG00000003161.9	Sri	26.5933	24.2772	21.0111	22.6767	20.6334	27.9956	20.6505	42.7612	35.6172	32.4939
ENSMUSG00000003166.12	Dgcr2	14.2159	12.5718	10.9842	16.9925	19.6458	17.3336	16.5628	13.1192	16.7585	14.1953
ENSMUSG00000003178.6	Mical3	0.84711	0.90223	0.826042	1.39333	1.20293	0.737103	0.978325	0.605296	0.539395	0.809751
ENSMUSG00000003184.8	Irf3	55.5374	68.1872	82.5449	48.1479	41.6134	59.378	47.468	54.5793	39.2006	45.7701
ENSMUSG00000003190.5	Bcl2l12	6.06435	5.66876	6.83778	5.35448	6.77021	8.30943	3.26399	8.72567	7.95653	5.90731
ENSMUSG00000003198.8	Zfp959	1.26393	1.54761	1.3708	1.6598	1.05815	2.22528	1.10524	1.53905	1.55978	1.72702
ENSMUSG00000003199.10	Mpnd	101.813	95.0879	96.1619	88.1253	105.165	129.313	144.812	142.714	114.478	110.365
ENSMUSG00000003200.8	Sh3gl1	9.15879	11.0144	12.6227	8.02036	8.71537	9.02077	7.09489	14.7132	14.0201	12.3225
ENSMUSG00000003206.6	Ebi3	0.717745	0.4179	0.200902	0.962003	0.542544	0.792691	0.39371	3.34106	1.434	1.94531
ENSMUSG00000003208.8	Ccdc94	2.5073	2.27996	2.52216	2.56108	2.63032	2.79177	2.1721	5.10879	3.87007	2.7445
ENSMUSG00000003226.6	Ranbp2	4.52676	3.74417	2.67967	3.97803	4.935	5.01051	4.47744	4.18604	5.31734	4.73268
ENSMUSG00000003227.4	Edar	0	0	0.0286452	0	0.000557423	0	0.0168295	0.0144857	0	0.0131523
ENSMUSG00000003228.8	Grk5	0.45902	0.469734	0.359894	0.317988	0.584229	0.550143	0.41448	1.8172	1.43756	1.75103
ENSMUSG00000003233.5	Dvl3	3.29198	2.59783	2.16249	2.73539	3.65188	3.29147	3.17498	1.99449	4.39896	2.95265
ENSMUSG00000003234.9	Abcf3	26.7431	28.4497	32.1264	21.7885	21.4914	31.2668	29.5281	28.332	23.5843	22.1954
ENSMUSG00000003235.6	Eif2b5	15.4803	16.5256	20.6623	19.131	19.3658	25.4328	18.4002	38.1148	25.2785	27.4543
ENSMUSG00000003269.8	Cyth2	14.1677	15.2704	17.1456	11.8247	12.7963	13.9012	13.6274	21.9901	23.2676	20.227
ENSMUSG00000003271.9	Sult2b1	0.00154059	0.00045575	0.00194967	0.000275132	0.00188577	0	0	0.705423	1.22703	1.22686
ENSMUSG00000003273.7	Car11	0.0830336	1.02103	1.14094	1.27961	1.78445	1.69934	0.693248	0.384106	0.653006	1.47328
ENSMUSG00000003279.9	Dlgap1	0.270148	0.414866	0.384833	0.255197	0.449689	0.536437	0.490838	0.205896	0.250639	0.0890194
ENSMUSG00000003282.3	Plag1	0.0714063	0.105636	0.0860773	0.0496001	0.18261	0.0633047	0.0379283	0.00133609	0.180772	0.0395212
ENSMUSG00000003283.7	Hck	2.25096	0.683298	1.14847	1.47288	1.67739	2.01953	2.63373	6.40533	3.17843	5.76794
ENSMUSG00000003299.9	Mrpl4	29.6856	31.0519	31.0919	29.4504	29.8299	30.6801	29.6416	32.6501	30.5457	27.7673
ENSMUSG00000003308.8	Keap1	12.9745	10.8246	12.1044	15.099	15.8182	13.0919	13.2872	12.881	10.6861	11.3613
ENSMUSG00000003309.7	Ap1m2	0	0.0350306	0.0642256	0.0370138	0.290354	0.126099	0.000693109	1.53088	1.00367	0.916338
ENSMUSG00000003316.8	Glg1	3.68129	2.18761	1.39386	4.58509	4.90661	4.24197	3.85145	4.43745	7.38523	4.87348
ENSMUSG00000003341.7	Atp8b3	0.000937796	0	0	0.0313116	0	0.00311726	0	0	0.0124607	0
ENSMUSG00000003344.8	Btbd2	14.8422	12.437	15.7356	12.488	11.2783	12.5439	11.8078	11.3644	9.56528	10.2963
ENSMUSG00000003345.8	Csnk1g2	41.278	41.6801	46.7987	45.3572	46.1301	46.7576	46.9118	68.0723	65.4445	57.8181
ENSMUSG00000003346.7	Fam108a	46.4594	43.311	46.4432	44.489	45.607	43.5244	48.5969	63.6962	57.4017	52.5215
ENSMUSG00000003348.9	Mob3a	1.3948	1.16444	1.17754	1.34729	1.20522	1.72058	1.28834	9.42002	7.40094	8.57379
ENSMUSG00000003352.7	Cacnb3	0.065695	0.108747	0.161389	0.114887	0.212178	0.117305	0.0234241	2.48151	1.61506	1.45166
ENSMUSG00000003354.4	Ccdc65	0.00771286	0.0333633	0.0208065	0.105702	0.0326628	0.0180877	0.326081	0.0292842	0.00679742	0.424592
ENSMUSG00000003355.6	Fkbp11	29.3918	20.218	24.0042	15.2275	19.6904	25.4139	27.7123	11.7931	7.02371	9.75554
ENSMUSG00000003360.8	Ddx23	9.83981	9.90772	8.21984	9.07248	15.8524	10.1243	9.79267	10.6574	11.8206	10.1872
ENSMUSG00000003363.9	Pld3	27.2822	29.3658	35.9947	30.7428	27.0781	36.2012	31.4949	110.722	78.432	85.3162
ENSMUSG00000003378.8	Grik5	3.62987	4.81849	6.50322	1.73326	0.950107	2.3785	3.70782	1.45242	2.12451	1.50537
ENSMUSG00000003379.7	Cd79a	1.00998	0.898667	1.1375	0.455306	0.841184	0.807861	0.368714	0.162276	0.215907	0.108083
ENSMUSG00000003380.9	Rabac1	76.417	95.2065	122.198	76.4849	92.6462	95.3606	98.9876	145.72	139.993	110.958
ENSMUSG00000003382.11	Etv3	1.94646	1.49515	1.95663	2.06168	1.63591	2.03218	2.06626	2.05251	1.93934	2.2185
ENSMUSG00000003402.7	Prkcsh	61.7941	55.0049	54.9925	55.0457	60.4797	62.0703	59.416	68.3328	67.4029	58.3068
ENSMUSG00000003410.7	Elavl3	0	0.00582847	0.00534297	0	0.00527551	0.0127052	0.00235428	0.010132	0.011026	0.0187265
ENSMUSG00000003411.4	Rab3b	0.320205	0.698063	1.1388	0.523149	0.279231	0.600573	0.22206	2.59532	1.5927	1.17755
ENSMUSG00000003418.9	St8sia6	9.53828e-05	0.000313522	0.047842	0.0237477	0	0.000704566	0.00807085	0.0903094	0.107107	0.081995
ENSMUSG00000003420.7	Fcgrt	100.347	108.849	112.581	103.031	105.966	93.2696	120.241	58.8488	52.9312	50.3459
ENSMUSG00000003421.6	Nosip	18.9742	19.1315	17.643	16.2529	17.1706	16.9355	22.3227	22.8071	21.142	17.1346
ENSMUSG00000003423.8	Pih1d1	50.9511	57.0479	71.9961	64.9619	59.2688	59.8992	53.9125	91.9143	73.7309	59.8277
ENSMUSG00000003429.9	Rps11	308.354	343.254	385.13	231.085	284.503	317.829	292.052	584.539	426.479	384.641
ENSMUSG00000003435.8	Supt5h	13.4906	11.489	11.2083	14.502	14.3462	17.7236	14.6522	24.7521	28.699	26.7631
ENSMUSG00000003436.10	Dll3	0.00131005	0	0	0	0	0	0.00556596	0	0.0977526	0
ENSMUSG00000003437.8	Paf1	27.5452	24.393	21.792	24.1509	21.6955	28.8926	28.4876	28.8312	28.7951	28.0994
ENSMUSG00000003438.10	Timm50	33.4455	36.0093	30.996	31.0109	29.7425	30.6388	32.7244	56.215	39.1159	36.6548
ENSMUSG00000003444.8	Med29	9.23433	12.475	14.0806	9.1319	8.61624	12.8926	10.6328	13.392	11.2738	11.7275
ENSMUSG00000003452.9	Bicd1	0.0251156	0.0342152	0.0411901	0.0334541	0.0302907	0.0421703	0.0357186	0.957905	1.03996	0.233628
ENSMUSG00000003458.6	Ncstn	13.9631	14.5176	13.6663	13.3982	13.3486	15.3493	13.6019	20.1525	27.7897	18.3162
ENSMUSG00000003464.7	Pex19	47.3945	45.6506	41.1667	52.5467	59.177	49.9352	58.1686	41.6692	54.9001	37.321
ENSMUSG00000003469.3	Phyhip	0	0.0610665	0.0186505	0.0430624	0.0211221	0.00864691	0.0658016	0.0188791	0.0513484	0.102809
ENSMUSG00000003476.8	Crhr2	0.065498	0.00355418	0.0591985	0.000441746	0.21037	0.0572383	0.0550211	0.001163	0.0853823	0
ENSMUSG00000003477.5	Inmt	322.439	752.651	876.532	503.298	457.239	379.026	271.241	353.984	162.196	86.2627
ENSMUSG00000003484.4	Cyp4f18	0.132158	0.138941	0.969677	0.147699	0.837099	0.683809	0.0385628	14.4232	6.33184	12.3469
ENSMUSG00000003500.7	Impdh1	1.98257	1.91874	1.43101	1.52543	2.38205	1.53893	3.26153	8.29471	7.37265	5.39728
ENSMUSG00000003505.8	Psg18	0	0	0	0	0	0	0	0	0	0
ENSMUSG00000003518.6	Dusp3	8.17782	9.04118	8.51491	12.6125	20.0181	9.58421	10.1803	19.2274	22.1329	23.9269
ENSMUSG00000003526.5	Prodh	112.429	118.684	132.713	154.368	105.35	117.516	158.702	54.8151	66.8429	57.2862
ENSMUSG00000003527.8	Dgcr14	2.12601	1.95223	2.14346	1.7096	1.78875	2.18915	2.17734	4.67793	3.01653	3.46536
ENSMUSG00000003528.8	Slc25a1	129.878	125.828	143.16	115.971	129.992	138.079	131.542	163.688	155.308	107.481
ENSMUSG00000003531.8	Dgcr6	32.4175	48.8384	63.8654	38.8612	44.9317	42.9392	50.5546	72.0475	49.9239	45.5159
ENSMUSG00000003534.10	Ddr1	0.273006	0.3009	0.174102	1.01737	1.02723	0.743874	0.294193	11.3047	13.3396	12.8241
ENSMUSG00000003541.6	Ier3	1.67223	0.4666	1.32564	0.794426	0.718499	0.363974	0.311525	22.6916	17.6924	35.1183
ENSMUSG00000003545.2	Fosb	0.0460062	0	0.00690537	0.0320026	0.0625713	0.083677	0.048866	1.30439	1.02986	0.664019
ENSMUSG00000003546.8	Klc4	22.4103	26.5317	28.3099	25.6913	25.6449	23.9847	27.4551	25.1785	26.342	24.3054
ENSMUSG00000003549.2	Ercc1	3.45047	3.67643	3.61686	3.16222	3.11706	6.27334	5.42586	8.04436	7.77952	6.17065
ENSMUSG00000003555.7	Cyp17a1	4.76558	6.21749	5.04858	21.1936	10.2568	166.356	30.1575	18.058	47.0759	124.689
ENSMUSG00000003559.7	As3mt	14.2869	14.8835	12.8176	21.2972	23.8244	38.8434	25.1985	21.1553	23.0115	19.2708
ENSMUSG00000003573.9	Homer3	0.785584	0.576531	0.890553	0.47515	0.885397	0.575881	0.384322	3.60994	2.58938	2.12326
ENSMUSG00000003575.7	Crtc1	1.59108	1.60643	1.64498	1.63479	2.21404	1.84259	1.58053	1.98082	2.09572	1.56042
ENSMUSG00000003581.8	Rnf215	6.74946	7.1313	7.70547	6.80718	7.28536	7.22013	5.67025	6.01506	7.83787	7.29831
ENSMUSG00000003585.7	Sec14l2	162.554	182.962	176.506	191.638	233.556	150.616	154.04	97.8397	100.378	118.624
ENSMUSG00000003604.7	Aven	11.0933	11.9108	10.5113	9.6059	11.8843	11.4354	12.0195	10.9918	10.7643	11.6936
ENSMUSG00000003617.10	Cp	683.936	488.907	337.977	412.747	510.33	429.574	482.569	1290.87	1694.11	1355.2
ENSMUSG00000003623.4	Crot	126.672	77.8314	68.9789	130.05	171.36	124.336	100.823	58.9507	47.3616	57.3911
ENSMUSG00000003644.11	Rps6ka1	6.00779	4.02358	5.14631	6.5045	6.87274	3.37559	5.50981	11.2503	7.67366	7.7682
ENSMUSG00000003657.7	Calb2	0	0	0	0.000619268	0	0	0	0.0405539	0.00147852	0.000493431
ENSMUSG00000003660.9	Snrnp200	20.9211	17.2371	17.1757	17.2576	14.8886	19.2096	13.4974	19.4251	18.3794	14.032
ENSMUSG00000003662.4	Ciao1	35.0758	33.4912	30.3379	27.9239	27.0538	32.0633	35.5911	26.7907	31.8393	26.7946
ENSMUSG00000003665.6	Has1	0.0288385	0	0	0	0	0	0	0.0527129	0.143457	0.0478764
ENSMUSG00000003680.7	Taf6l	2.40635	1.99634	1.88457	2.1732	1.91336	2.16074	1.9458	3.43041	1.71373	2.36968
ENSMUSG00000003721.8	Insig2	179.887	70.4351	53.3629	154.388	294.25	259.339	139.889	248.551	414.107	433.222
ENSMUSG00000003731.7	Kpna6	6.72911	5.47569	5.33174	8.33737	8.11298	9.27427	7.4508	5.78103	8.02843	5.73054
ENSMUSG00000003746.9	Man1a	33.7375	34.9755	27.5405	33.363	39.6288	34.7278	31.962	19.6904	28.4103	23.991
ENSMUSG00000003752.8	Itpkc	2.10287	2.63276	3.19272	2.27311	3.39991	3.95966	3.08013	6.60351	13.8974	9.74146
ENSMUSG00000003762.7	Adck4	20.1198	13.1878	14.2498	19.9951	14.994	29.8322	18.2867	84.7446	93.2746	76.1484
ENSMUSG00000003778.8	Brd8	3.74486	3.45123	2.74597	2.66984	2.4659	3.21275	2.18424	3.18175	2.73832	3.43137
ENSMUSG00000003779.8	Kif20a	0.309507	0.337962	0.413634	0.188463	0.50997	0.582408	0.153463	1.39313	0.789745	0.43677
ENSMUSG00000003808.11	Farsa	8.19218	10.3296	11.1565	7.22633	8.0021	8.59931	8.94537	13.8509	14.4481	15.0383
ENSMUSG00000003809.7	Gcdh	221.989	214.165	199.231	234.342	222.846	152.45	192.715	119.525	128.417	118.759
ENSMUSG00000003810.6	Mast2	5.27746	3.79441	4.67096	4.98174	7.52435	6.61305	4.58775	12.6359	10.7629	12.7613
ENSMUSG00000003812.7	Dnase2a	17.7175	20.5781	16.1895	24.2591	26.5189	18.9288	19.1371	41.9369	20.5542	21.1733
ENSMUSG00000003813.8	Rad23a	41.1745	30.4795	33.5182	39.6346	53.2233	46.6937	36.9833	30.0347	41.0332	36.2111
ENSMUSG00000003814.8	Calr	432.801	488.192	453.39	241.706	384.462	313.705	359.853	388.868	375.455	369.92
ENSMUSG00000003824.6	Syce2	3.55547	4.60529	5.23043	4.23261	4.78323	3.10972	5.13899	5.91469	4.15598	3.03235
ENSMUSG00000003847.9	Nfat5	2.18942	2.66341	2.68491	1.76258	2.33766	2.52136	1.79283	2.04468	2.51867	2.51874
ENSMUSG00000003848.8	Nob1	7.18928	6.85317	6.23779	3.99735	4.32248	6.93748	4.58421	8.2946	8.93342	10.092
ENSMUSG00000003849.8	Nqo1	2.62096	3.14174	2.55242	3.57074	3.37311	4.18309	2.99834	30.4821	26.4398	9.30323
ENSMUSG00000003863.9	Ppfia3	0	0.0943625	0.136235	0.000409334	0.0150144	0.0121471	0.000521683	0.0580554	0.368015	0.157989
ENSMUSG00000003865.8	Gys1	0.687646	1.01218	1.14263	1.56426	0.80419	0.963368	0.926953	1.65628	1.68644	1.82979
ENSMUSG00000003868.6	Ruvbl2	5.77952	6.47597	6.19544	4.35632	4.96231	6.28396	5.14384	8.01171	6.45457	6.63341
ENSMUSG00000003872.7	Lin7b	0	0	0	0	0.274958	0.0907444	0	0.491674	0.789394	0.224161
ENSMUSG00000003873.9	Bax	26.5453	29.276	37.8981	45.2165	42.7706	48.49	29.2797	88.2539	68.2397	66.4326
ENSMUSG00000003882.4	Il7r	0.0724213	0.107119	0.0490982	0.150897	0.0184701	0.0802511	0.0576911	0.79479	0.630515	0.7819
ENSMUSG00000003923.8	Tfam	18.2316	14.0264	9.4111	20.1009	24.4789	22.5502	12.3868	14.6205	14.1283	8.53686
ENSMUSG00000003929.9	Zfp81	0.516615	0.589457	0.596035	0.453685	0.457031	0.683769	1.47558	0.309172	1.2267	1.15185
ENSMUSG00000003934.5	Efnb3	0.0365178	0.018358	0.0495159	0.0570648	0.0186249	0.145664	0.0969699	0.0333859	0.0605528	0.123091
ENSMUSG00000003948.9	Mmd	68.8378	72.313	66.1247	79.0542	86.4174	69.7628	82.6397	35.0286	30.0041	32.6923
ENSMUSG00000003949.8	Hlf	29.0207	20.1402	10.655	26.0605	26.6567	10.6896	19.9032	5.35124	12.8752	4.06438
ENSMUSG00000003955.7	Fam162a	69.502	80.225	92.8005	75.2877	70.2414	94.1306	71.8028	136.626	100.375	110.036
ENSMUSG00000003970.8	Rpl8	303.375	293.305	351.241	291.26	324.121	356.047	356.202	639.03	527.484	439.952
ENSMUSG00000003974.4	Grm3	0.000793631	0.00145339	0.00133233	0.000944892	0.00104084	0.00120597	0.00180635	0.00044916	0.000845983	0.000376444
ENSMUSG00000003992.8	Ssbp2	0.850777	0.764582	0.668707	1.38843	1.58819	2.96936	0.908955	2.04515	3.09936	2.80495
ENSMUSG00000004018.3	Fancl	3.17313	3.7924	3.92292	2.45108	2.93535	4.01125	2.60168	1.79807	2.95869	1.51905
ENSMUSG00000004031.8	Fam5b	0	0	0	0.000230199	0	0.000870526	0.000260783	0.000448928	0.0347355	8.15207e-05
ENSMUSG00000004032.4	Gstm5	12.5311	8.44463	10.5809	13.7696	15.1162	12.8231	9.3	50.2154	42.2972	36.2154
ENSMUSG00000004035.6	Gstm7	38.2333	38.8661	44.0756	42.3113	37.1514	63.2562	36.9082	59.4305	53.5225	41.1349
ENSMUSG00000004038.7	Gstm3	114.789	134.258	137.581	119.681	266.597	249.563	124.365	1452.62	853.745	412.908
ENSMUSG00000004040.10	Stat3	26.2703	13.3029	11.2424	24.905	31.7728	33.0695	28.2444	25.7092	37.6454	39.6546
ENSMUSG00000004043.8	Stat5a	6.26055	3.87891	4.1128	8.74774	8.84853	5.7675	3.54032	2.82113	2.50008	2.94419
ENSMUSG00000004044.8	Ptrf	1.32607	1.37065	1.34617	1.29284	1.35036	1.70144	1.05631	7.55543	6.04072	4.30729
ENSMUSG00000004054.8	Map3k11	10.0125	10.2115	11.3383	10.2004	12.8326	12.6797	10.1595	12.1084	13.0881	12.2995
ENSMUSG00000004056.8	Akt2	33.1721	31.273	33.8221	42.1769	44.5253	43.7366	39.8321	35.188	33.6017	32.527
ENSMUSG00000004069.9	Dnaja3	39.3056	38.2887	31.6278	42.1727	41.7179	55.0347	44.8039	30.578	38.2817	33.9253
ENSMUSG00000004070.9	Hmox2	38.2376	35.2043	32.2591	40.4234	42.9393	43.4388	43.3476	42.8055	40.9643	38.7305
ENSMUSG00000004071.6	5730403B10Rik	35.7554	41.0895	36.0651	31.0445	26.3392	43.7064	38.1444	37.8069	57.9932	44.2138
ENSMUSG00000004085.8	B230120H23Rik	3.09081	1.84653	1.21228	4.66292	3.77163	3.43531	2.53555	2.6924	2.32544	2.44688
ENSMUSG00000004096.8	Cwc15	39.0424	46.7141	45.0636	39.712	40.3404	48.5056	46.3881	48.4787	48.3164	45.2652
ENSMUSG00000004098.7	Col5a3	7.64205	6.43592	6.46179	2.64615	2.14176	3.4005	4.28198	1.43826	1.50362	2.74181
ENSMUSG00000004099.8	Dnmt1	1.72497	1.25516	0.985668	1.91806	1.8919	1.48136	1.13211	2.87371	2.21067	2.01185
ENSMUSG00000004100.5	Ppan	8.99849	14.2112	16.5867	7.69879	7.37332	15.4493	7.03825	15.2371	13.4118	19.864
ENSMUSG00000004105.6	Angptl2	2.96536	2.92313	2.98095	3.09822	2.83372	3.08409	2.02793	3.44836	3.57112	2.51089
ENSMUSG00000004110.7	Cacna1e	0.00435483	0.000254914	0.0118093	0.000510265	0.000607879	0.0077907	0.000424874	0.000223899	0.00361101	0.000191995
ENSMUSG00000004113.11	Cacna1b	0.000171005	6.74507e-05	0.000412215	8.90736e-05	0.000348866	0.00710813	0.000484358	6.35644	5.84138	10.0336
ENSMUSG00000004127.6	Rg9mtd2	2.94725	3.02093	1.80345	1.6844	3.95563	2.58559	1.90766	1.13586	1.90203	1.66289
ENSMUSG00000004151.8	Etv1	0.0431565	0.0946253	0.125134	0.0494077	0	0.34101	0.0764439	0.0769783	0.179101	0.0963291
ENSMUSG00000004187.9	Kifc2	3.4285	5.13095	6.95937	3.31404	3.18709	3.33703	2.94508	2.87718	2.71172	3.41953
ENSMUSG00000004207.7	Psap	144.293	114.918	104.71	187.325	221.76	183.191	156.567	459.959	390.43	395.094
ENSMUSG00000004221.9	Ikbkg	13.5125	7.33226	6.36244	14.3156	15.2722	14.7772	17.4196	13.1469	20.2499	15.0904
ENSMUSG00000004231.7	Pax2	0	0	0	0	0	0	0	0	0	0
ENSMUSG00000004233.8	Wars2	0.94024	1.04131	0.953161	0.926351	1.33271	1.51606	1.46466	1.13235	1.04926	1.05658
ENSMUSG00000004263.9	Atn1	7.71073	11.6408	14.0771	6.82553	13.0537	9.31748	7.03731	7.90724	9.85376	9.46868
ENSMUSG00000004264.10	Phb2	206.25	206.525	183.616	193.242	223.819	163.649	219.47	161.808	194.215	129.958
ENSMUSG00000004266.9	Ptpn6	36.4575	24.0212	23.0432	21.2692	24.0846	25.6587	33.1893	35.7173	28.6894	31.684
ENSMUSG00000004267.10	Eno2	0	0	0	0.00601791	0	0.0441865	0	0.410193	0.257399	0.177671
ENSMUSG00000004268.5	Emg1	37.8028	46.8037	50.0386	33.9333	32.2984	47.5367	40.0197	44.4421	35.6149	44.4655
ENSMUSG00000004270.7	Lpcat3	67.695	87.674	85.8938	104.336	122.059	66.4331	58.452	57.8627	52.8128	38.6595
ENSMUSG00000004285.6	Atp6v1f	111.399	134.246	159.874	137.581	122.621	120.476	139.746	259.322	182.127	177.518
ENSMUSG00000004296.8	Il12b	0.0328167	0	0	0	0	0.0581887	0	0	0	0
ENSMUSG00000004317.8	Clcn5	0.673937	0.739428	0.294344	0.913854	1.27436	1.38766	0.529374	1.46428	1.34987	1.26875
ENSMUSG00000004319.9	Clcn3	6.62731	7.75967	5.48288	8.34402	9.12588	8.58625	6.79446	8.76781	11.5112	7.90581
ENSMUSG00000004328.8	Hif3a	0.0723172	0.655338	0.0317319	0.00914316	0.0268576	0.0629277	0.0186443	0.288137	0.240135	0.178575
ENSMUSG00000004341.7	Gpx6	0.470598	0.618742	0.900656	0.410299	0.178998	0.23176	1.27054	0	0	0
ENSMUSG00000004344.5	Gpx5	0.0381187	0.00879502	0.0689888	0	0.0389181	0	0	0	0	0.01583
ENSMUSG00000004347.9	Pde1c	0.0201684	0.033346	0.0303759	0.0651575	0.0509536	0.0172615	0.0356929	0.00897813	0.0167132	0.0111591
ENSMUSG00000004356.7	Utp20	1.1621	0.999641	0.795411	1.07437	1.13969	1.1029	1.13322	1.10996	1.43558	1.23426
ENSMUSG00000004359.9	Spic	1.55575	0.43371	0.998408	0.561338	0.885767	0.993897	1.41667	2.12602	1.70918	3.87407
ENSMUSG00000004360.8	9330159F19Rik	0	0.00821695	0	0	0.00339993	0.00885817	0	0	0.0165807	0
ENSMUSG00000004364.8	Cul3	44.7174	47.717	45.1053	49.942	46.8213	50.1887	47.0354	68.3385	55.1103	62.3428
ENSMUSG00000004366.3	Sst	0	0	0.124371	0	0	0	0	0.754712	0.228139	1.59889
ENSMUSG00000004371.7	Il11	0.0113472	0.0223789	0.103029	0.0177318	0.0115747	0.0656611	0.0301314	0.179182	0.0611528	0.437207
ENSMUSG00000004383.10	Large	0.925589	0.53251	0.576992	1.28464	1.40222	0.369653	1.02885	4.46876	3.96555	3.14049
ENSMUSG00000004393.4	Ddx56	12.2148	11.8178	11.9984	12.2077	10.2851	12.6613	13.785	15.2982	15.7587	12.8547
ENSMUSG00000004394.6	Tmed4	31.9354	24.1756	23.6461	21.2456	34.2586	28.1665	29.2027	29.4611	32.7595	27.3578
ENSMUSG00000004415.8	Emid2	0.00148006	0.000905166	0.0275576	0.000200616	7.85733e-05	0.000907543	8.18173e-05	0.000375588	0.0295854	0.000223791
ENSMUSG00000004446.6	Bid	7.45523	10.088	8.50825	8.48428	7.86677	5.44038	7.19211	6.37086	4.57256	5.7016
ENSMUSG00000004451.8	Ralb	4.29309	4.27042	4.22118	5.43565	6.69494	4.97168	3.51905	13.8566	12.1615	11.9805
ENSMUSG00000004455.10	Ppp1cc	40.5075	34.1328	39.7352	47.1303	36.5347	38.4379	49.2682	54.0696	46.0877	50.8095
ENSMUSG00000004460.9	Dnajb11	75.7423	94.2126	102.73	69.0845	77.3303	84.6439	75.0932	115.187	78.0646	102.288
ENSMUSG00000004462.6	Tbccd1	7.10659	6.51188	5.18109	7.24415	6.44626	5.98738	6.57575	6.31631	7.28223	6.42072
ENSMUSG00000004473.9	Clec11a	0.871211	1.16592	1.26568	0.648285	0.761723	0.661926	1.09061	1.59298	1.32088	1.29121
ENSMUSG00000004500.8	Zfp324	1.1335	0.583714	0.613729	1.13031	0.695638	0.787366	0.919118	0.770147	0.7928	0.703152
ENSMUSG00000004508.5	Gab2	0.0478845	0.139163	0.161273	0.225174	0.191666	0.191708	0.229497	1.05635	1.30043	1.21643
ENSMUSG00000004530.6	Coro1c	9.20851	4.65374	2.99311	5.17884	5.84014	5.11554	7.18929	14.7717	33.246	19.9413
ENSMUSG00000004535.6	Tax1bp1	32.778	32.7416	28.5693	35.2182	32.8826	34.6399	33.2902	30.3339	33.6983	28.703
ENSMUSG00000004540.7	Psg17	0	0	0	0	0	0	0	0	0	0
ENSMUSG00000004542.7	Psg19	0	0	0	0	0	0	0	0.0106117	0	0.00858854
ENSMUSG00000004552.10	Ctse	7.80661	0.725533	0.0901225	7.07389	6.67673	6.89862	7.14111	2.95674	2.18782	3.37972
ENSMUSG00000004558.8	Ndrg2	443.593	390.925	357.782	570.837	509.597	577.612	513.116	294.72	325.847	311.539
ENSMUSG00000004561.8	Mettl17	29.6238	24.7022	12.7194	16.7673	25.2899	14.0312	7.86326	10.4291	7.56457	8.47285
ENSMUSG00000004562.8	Arhgef40	2.60777	3.08555	3.7438	2.15894	2.32273	1.52496	3.62532	3.23983	2.64728	3.01546
ENSMUSG00000004565.8	Pnpla6	5.09681	3.76972	4.64966	4.09485	3.21698	3.84411	3.87099	5.49178	5.00064	5.17537
ENSMUSG00000004567.8	Mcoln1	44.2606	47.9011	52.2875	63.004	48.9753	35.9307	45.4262	33.3323	36.2514	34.6452
ENSMUSG00000004568.6	Arhgef18	3.87015	3.73589	3.10378	4.37277	5.45307	3.8624	4.08578	5.45602	6.33337	5.81393
ENSMUSG00000004591.9	Pkn2	5.25483	4.37695	4.00881	6.21549	6.98557	6.41883	5.35666	5.39564	7.19213	5.64322
ENSMUSG00000004609.5	Cd33	0.148831	0.0311527	0.10117	0.091741	0.127524	0.0464339	0.179397	1.28764	0.987554	1.78082
ENSMUSG00000004610.3	Etfb	324.523	416.282	599.372	332.202	324.488	394.978	421.479	363.59	224.469	253.578
ENSMUSG00000004612.7	Nkg7	0.676977	0.777049	0.405916	0.941472	0.460129	0.143005	1.07747	0.515436	0.401307	0.655265
ENSMUSG00000004613.5	Lim2	0	0	0	0	0	0	0	0	0	0
ENSMUSG00000004626.8	Stxbp2	46.9596	28.5151	33.4135	41.8491	54.0478	25.6943	34.2293	65.1014	69.3165	49.4676
ENSMUSG00000004630.12	Pcp2	5.34234e-10	9.55665e-13	0.076274	2.08556e-11	2.62143e-12	0.323346	0.0472239	0.0406348	2.48084e-15	0.0373879
ENSMUSG00000004631.9	Sgce	4.18599	1.86657	1.50947	4.04777	5.73365	4.73762	4.4495	13.4254	11.2818	15.7314
ENSMUSG00000004633.9	Chn2	18.7167	20.3163	16.6856	20.6899	19.5022	16.7853	23.4448	15.8924	16.2493	12.628
ENSMUSG00000004637.9	Wwox	3.33276	3.68136	3.8483	2.24817	2.23729	1.94864	3.30444	3.29277	3.64717	3.02894
ENSMUSG00000004642.7	Slbp	6.90505	4.59483	4.78877	6.8417	6.51481	8.57435	5.05108	8.15852	9.67095	8.32473
ENSMUSG00000004651.4	Tyr	0.00814013	0.00441481	0.00809415	0.00791479	0.00954881	0.0101016	0.00605229	0.0245586	0.0195717	0.019933
ENSMUSG00000004654.4	Ghrhr	0.0435351	0	0.00817392	0	0	0	0	0	0	0
ENSMUSG00000004655.5	Aqp1	11.9898	12.8619	21.105	12.6055	15.801	11.7601	10.5898	24.5249	22.5205	16.3793
ENSMUSG00000004661.8	Arid3b	2.56635	1.15441	1.42435	2.24128	2.36457	2.57521	3.80929	3.89133	2.71497	2.2159
ENSMUSG00000004665.4	Cnn2	2.35988	1.35912	2.18608	1.83813	1.85178	1.76273	1.43506	9.70871	6.36361	5.87873
ENSMUSG00000004667.11	Polr2e	24.5331	24.8397	27.0918	20.6908	19.8124	24.3059	25.458	37.9959	26.2923	25.5158
ENSMUSG00000004668.7	Abca13	0.000755391	0.000563207	0.000891023	0.000410746	0.00351129	0.00305154	0.000516633	0.000320036	0.158895	0.0114269
ENSMUSG00000004677.8	Myo9b	3.30698	2.48255	2.14437	5.14726	5.85177	4.01795	3.82651	7.04417	6.10628	7.38347
ENSMUSG00000004698.8	Hdac9	0.265063	0.154672	0.104471	0.125006	0.222417	0.0757798	0.0619635	0.118692	0.135421	0.118807
ENSMUSG00000004707.8	Ly9	0.835513	0.226891	0.207648	0.359836	0.499094	0.714514	0.427023	1.99673	1.28638	1.38535
ENSMUSG00000004709.8	Cd244	0.0917715	0.0660794	0.00853669	0.0692362	0.0986967	0.013559	0.0344686	0.149438	0.16647	0.152356
ENSMUSG00000004730.7	Emr1	1.70133	0.805882	0.873847	2.21834	2.82994	2.36347	2.18572	6.31895	4.45193	5.9995
ENSMUSG00000004748.5	Mtfp1	10.22	14.8952	13.615	9.78447	14.6395	12.5147	13.2039	8.32134	8.40913	7.22778
ENSMUSG00000004768.8	Rab23	2.88973	2.10867	1.59192	3.66587	1.94016	4.89653	2.34701	5.24263	6.1987	5.35316
ENSMUSG00000004771.6	Rab11a	114.019	114.265	113.108	114.483	99.8647	105.64	100.456	201.125	148.163	171.952
ENSMUSG00000004788.5	Eif2b2	22.8284	23.0613	29.5972	20.632	24.1622	25.431	31.0171	37.9081	36.2756	32.085
ENSMUSG00000004789.8	Dlst	71.0154	68.5772	70.9911	87.4582	75.8838	77.4299	75.8448	53.5014	55.2481	55.8943
ENSMUSG00000004791.6	Pgf	0.00520363	0	0	0	0.0402579	0	0	0.144263	0.0327471	0.592834
ENSMUSG00000004798.8	Ulk2	11.6616	8.94987	7.12718	7.38666	16.458	8.76162	7.28419	4.02613	4.74009	6.86691
ENSMUSG00000004814.7	Ccl24	2.6564	2.86658	4.34946	2.29742	1.99389	1.77709	1.86327	21.8571	7.68753	17.5985
ENSMUSG00000004815.6	Dgkq	6.78471	6.91577	7.82165	5.71702	4.99791	4.99461	4.72222	4.17307	4.1283	4.62144
ENSMUSG00000004821.1	Tmed11	0	0	0	0	0	0	0	0	0	0
ENSMUSG00000004837.2	Grap	1.1192	1.36128	1.85525	1.36088	0.533675	1.19056	0.915798	2.28558	1.57831	1.45568
ENSMUSG00000004842.9	Pou1f1	0	0.0341567	0	0	0	0	0	0.0950112	0.0861373	0.0287525
ENSMUSG00000004843.6	Chmp2b	10.1197	7.22424	7.82291	11.4431	12.8373	10.8013	7.88394	21.6679	21.5271	21.5525
ENSMUSG00000004846.4	Plod3	13.2299	13.2666	14.7496	12.3753	11.2965	12.7898	12.2658	22.9973	21.7398	22.2211
ENSMUSG00000004849.8	Ap1s1	29.6694	24.8157	26.7467	28.4655	29.322	30.295	35.3015	68.2736	59.2667	48.8697
ENSMUSG00000004864.6	Mapk13	0.13733	0.135422	0.28966	0.201826	0.171022	0.202884	0.0486221	1.38107	2.53172	1.63505
ENSMUSG00000004865.9	Srpk1	6.06858	8.42376	7.25305	8.10961	8.01806	8.53956	6.29367	10.8754	10.9318	10.7024
ENSMUSG00000004872.9	Pax3	0	0	0	0	0	0	0	0	0	0
ENSMUSG00000004880.6	Lbr	1.10725	1.31801	1.4259	1.33897	2.10732	2.26435	1.86459	4.1028	4.4221	3.99511
ENSMUSG00000004885.5	Crabp2	0	0	0	0	0	0	0	0.273496	0.0991559	0
ENSMUSG00000004891.10	Nes	0.170165	0.195766	0.145276	0.128029	0.0964243	0.234629	0.0502038	0.354351	0.278219	0.109861
ENSMUSG00000004892.8	Bcan	0	0.0349993	0	0	0	0	0	0	0.267693	0.0442224
ENSMUSG00000004894.4	Hapln2	0	0	0.0326225	0	0	0	0	0.0329935	0	0
ENSMUSG00000004895.8	Prcc	10.3488	9.67112	9.28312	11.0484	14.9998	13.0611	11.175	12.9761	12.0473	11.8017
ENSMUSG00000004896.10	Rrnad1	4.04245	4.94412	6.70287	2.95471	4.23445	4.49215	4.93658	5.16049	3.75194	4.86838
ENSMUSG00000004897.10	Hdgf	65.9638	83.5571	82.9073	79.747	97.7467	98.6135	86.5319	117.489	96.4152	82.992
ENSMUSG00000004902.5	Slc25a18	0.0507091	0.0499792	0.0413126	0.105722	0.0948228	0.134945	0.0538201	0.0463933	0.168316	0.0842503
ENSMUSG00000004929.6	Thop1	4.85651	3.64379	3.84967	4.48006	3.71582	5.05036	4.22223	6.9238	7.09402	6.43289
ENSMUSG00000004931.9	Apba3	17.3553	19.142	20.0471	16.1722	18.6626	15.7921	15.2323	13.4795	14.3617	14.7519
ENSMUSG00000004933.10	Matk	0.165372	0.0447802	0.173723	0.273668	0.205999	0.375426	0.0877358	2.53348	1.793	2.15513
ENSMUSG00000004934.7	Pias4	16.1788	15.0521	12.3897	14.1073	10.371	14.1329	12.7268	10.055	12.9402	8.79878
ENSMUSG00000004936.8	Map2k1	14.3837	13.1365	12.4356	14.1687	14.7555	18.4181	16.1126	17.0524	17.0832	16.8674
ENSMUSG00000004937.5	Sgta	32.618	32.6854	34.0205	35.2247	40.0886	39.7536	37.7789	46.7977	43.7188	39.4994
ENSMUSG00000004939.6	Itgb1bp3	0	0	0	0	0	0	0	0	0	0
ENSMUSG00000004945.8	5730437N04Rik	36.0866	33.6962	43.0951	37.8873	30.5904	32.1742	33.1331	44.6558	39.2642	34.3071
ENSMUSG00000004947.8	Dtx2	1.88789	2.29047	2.02255	1.64056	1.67998	1.91154	1.76377	3.58491	3.18836	2.74025
ENSMUSG00000004948.6	Zp3	0	0.00214859	0	0.00170243	0	0	0.0034715	0	0.00619366	0.00542595
ENSMUSG00000004951.9	Hspb1	5.45816	12.1195	14.6407	30.8594	49.8941	44.8266	13.6355	33.8798	34.8867	27.9052
ENSMUSG00000004952.7	Rasa4	0.691196	0.559898	1.79028	0.714933	1.77845	0.595083	0.847927	5.16036	2.14111	3.19512
ENSMUSG00000004961.6	Syt5	0	0.0694876	0.0340849	0.0734394	0.035954	0.0624871	0	0	0.116892	0.0292581
ENSMUSG00000004980.9	Hnrnpa2b1	70.913	66.5867	48.6765	63.8347	67.2208	85.7856	65.7431	55.2632	64.3093	60.9493
ENSMUSG00000004988.7	Fxyd4	0	0	0	0	0	0	0	0	0.0132523	0.0132682
ENSMUSG00000004994.6	Ccdc130	7.68558	7.09709	7.22494	3.97967	3.73901	9.3819	6.53186	6.48706	5.50529	4.48673
ENSMUSG00000004996.3	Mri1	17.9371	12.7824	17.7915	15.9095	13.6677	22.3499	18.2268	16.5722	24.8289	19.1467
ENSMUSG00000005034.8	Prkacb	13.1436	11.5422	9.55276	12.926	12.2425	11.8243	13.0285	9.08966	8.3144	7.1801
ENSMUSG00000005043.7	Sgsh	2.34105	1.3439	1.34408	4.723	2.00353	2.88172	2.28707	2.54301	2.3628	2.75643
ENSMUSG00000005045.9	Chd5	0	0.0209496	0	0.0110675	0.0124422	0.00941696	0	0.0388516	0.0792757	0.0264565
ENSMUSG00000005054.6	Cstb	66.6005	61.2112	61.5716	70.6845	82.8124	62.076	57.3159	329.854	260.002	248.132
ENSMUSG00000005057.9	Sh2b2	0.413137	0.447318	0.705494	0.493632	0.546123	0.784801	0.677678	1.56406	1.33178	1.77692
ENSMUSG00000005069.6	Pex5	28.3741	25.3922	23.9436	29.4298	33.9959	24.67	24.7802	22.2062	24.0001	18.3624
ENSMUSG00000005078.10	Jkamp	14.6466	11.0778	11.8333	14.7959	14.065	13.3504	15.827	11.5548	15.1891	12.7113
ENSMUSG00000005087.10	Cd44	0.972229	0.638699	0.806219	0.77871	1.40715	1.18564	1.29072	12.9108	8.67023	12.0533
ENSMUSG00000005089.8	Slc1a2	34.9172	52.8934	61.7168	47.7112	41.968	15.5403	42.0645	2.99895	1.97464	1.73943
ENSMUSG00000005102.6	Eif2ak4	1.28646	1.44601	1.1149	0.9778	1.31041	1.30045	1.96716	2.10655	1.87573	1.66139
ENSMUSG00000005103.9	Wdr1	11.1623	9.971	10.0894	11.9571	12.1135	11.6514	11.2434	34.8156	27.466	25.6879
ENSMUSG00000005107.7	Slc2a9	14.3248	9.85344	8.7374	13.5287	12.9837	16.0388	14.385	4.6365	7.89391	4.94523
ENSMUSG00000005124.3	Wisp1	0.146314	0.0711947	0.231136	0.0810693	0.158761	0.0492717	0.047233	0.294748	0.322596	0.129194
ENSMUSG00000005125.6	Ndrg1	2.33043	1.8921	2.91266	2.23456	3.06796	4.06969	2.14051	26.5669	28.595	18.7673
ENSMUSG00000005131.2	4930550C14Rik	0.0638931	0.0030114	0	0.0696741	0.065163	0.0466557	0.00387834	0.385356	0.00123843	0.212152
ENSMUSG00000005142.9	Man2b1	23.0341	18.7144	19.2116	28.8528	29.4502	18.6736	20.7428	35.9528	39.383	28.9654
ENSMUSG00000005148.7	Klf5	0	0	0.0324081	0	0	0.0635578	0.03808	0.426096	0.594394	0.416633
ENSMUSG00000005150.9	Wdr83	16.6063	16.23	21.4899	14.0574	10.8158	16.4443	20.3498	32.2627	22.8953	20.1214
ENSMUSG00000005161.9	Prdx2	92.5611	113.322	127.579	100.31	98.1381	86.7454	100.555	205.453	125.279	148.769
ENSMUSG00000005198.9	Polr2a	4.55439	5.17539	4.3339	4.20601	4.23982	5.17301	5.08354	6.0194	8.86165	7.39319
ENSMUSG00000005202.2	Shbg	0	0	0	0	0	0	0	0	0.0371094	0.037154
ENSMUSG00000005204.5	Senp3	63.4266	28.6311	31.8607	51.7831	52.9918	58.273	43.4461	83.8805	40.8302	72.7632
ENSMUSG00000005220.2	Corin	0.0241619	0.0476543	0.0657928	0.000277384	0.024646	0.0535922	0.0128296	0.0331352	0.0200318	0.0501443
ENSMUSG00000005225.9	Plekha8	3.89947	4.14319	4.65775	4.87358	6.02984	4.10208	4.35281	6.26793	5.74223	5.02762
ENSMUSG00000005232.5	G6pc2	0.00109467	0.00269861	0.00395812	0.169924	0.0125619	0.0184361	0.00348814	0.0960752	0.12959	0.0354438
ENSMUSG00000005233.9	Spc25	3.28782	2.80166	3.02816	7.21061	7.97071	6.09436	5.98179	4.42514	2.25127	3.38844
ENSMUSG00000005237.7	Dnahc2	0.00268222	0.0093897	0.0203691	0.00131189	0.00147738	0.0252513	0.00168067	0.0186856	0.0613722	0.0818943
ENSMUSG00000005251.8	Ripk4	1.28802	1.41455	1.22319	1.69829	2.37897	1.64736	1.85386	4.29258	3.51159	3.24177
ENSMUSG00000005262.6	Ufd1l	16.4494	21.9676	15.814	18.2946	26.4969	15.4927	13.7761	30.6659	41.4713	22.3279
ENSMUSG00000005267.6	Zfp287	0.0388138	0.0443709	0.00196099	0.0889018	0.0367854	0.015974	0.0191463	0.0949249	0.248594	0.0708159
ENSMUSG00000005268.13	Prlr	22.7378	18.7276	15.5634	15.9637	20.549	16.1462	16.8591	4.43296	5.49301	3.82028
ENSMUSG00000005299.5	Letm1	14.6901	12.9767	14.037	20.0314	19.2719	18.5072	18.153	10.9595	12.4918	11.8415
ENSMUSG00000005312.7	Ubqln1	25.14	22.6525	19.6998	25.0743	31.1099	27.5952	24.0392	25.7546	29.5898	26.596
ENSMUSG00000005320.8	Fgfr4	217.942	12.2893	179.699	104.271	169.574	87.2058	194.83	161.439	17.6057	95.5404
ENSMUSG00000005338.6	Cadm3	1.38789	1.29701	1.48002	1.66157	1.55435	1.11675	0.898578	0.392792	0.621072	0.391372
ENSMUSG00000005339.5	Fcer1a	0	0	0	0	0	0	0	0	0.0548431	0
ENSMUSG00000005354.9	Txn2	319.019	393.606	568.726	440.212	347.895	465.05	425.574	480.932	350.643	366.823
ENSMUSG00000005355.7	Casp14	0	0	0	0	0	0	0	0.0531511	0.0240993	0.0241285
ENSMUSG00000005357.8	Slc1a6	0.00318819	0	0	0.030057	0.0588644	0.00141302	0	0.107096	0.071762	0.0958036
ENSMUSG00000005360.8	Slc1a3	0.204503	0.228911	0.0502849	0.0572522	0.0420428	0.0608943	0.072967	0.00267495	0.0227824	0.0114009
ENSMUSG00000005362.8	Crbn	8.2019	6.55416	5.20352	9.34593	10.1677	10.8438	9.31347	5.50538	8.07179	6.48974
ENSMUSG00000005364.8	Il5ra	0.0175975	0	0.0349658	0	0.0016074	0.000698405	0.00167377	0.000360165	0.0145898	0.0146073
ENSMUSG00000005370.3	Msh6	1.76435	1.4796	1.36943	1.26199	1.80589	1.5507	1.29292	1.3723	1.93596	1.29979
ENSMUSG00000005371.8	Fbxo11	4.39686	4.61259	4.22791	4.45901	5.27846	5.92385	4.6629	5.64904	6.83573	6.55141
ENSMUSG00000005373.6	Mlxipl	88.6404	134.323	169.918	86.427	107.747	79.7436	61.7863	23.559	15.364	19.2921
ENSMUSG00000005374.7	Tbl2	3.6071	4.47347	3.5301	3.29547	4.6634	3.30174	5.10902	3.73513	4.02434	3.09058
ENSMUSG00000005378.10	Wbscr22	34.8713	38.7285	30.5608	20.7316	28.5606	31.9854	31.3301	21.0077	25.7393	26.5139
ENSMUSG00000005397.7	Nid1	1.12204	0.87267	1.2121	0.921596	0.835849	1.05668	0.578576	11.7351	15.3406	12.8429
ENSMUSG00000005410.4	Mcm5	0.732107	0.28204	0.544192	0.717759	0.703754	0.90579	0.468926	3.6301	1.56615	1.45839
ENSMUSG00000005413.6	Hmox1	13.165	7.85004	7.19178	25.1467	38.9311	24.107	16.3671	61.2303	50.8281	77.9963
ENSMUSG00000005417.10	Mprip	27.6745	28.6776	36.5334	26.6106	28.3263	29.9625	27.7863	35.346	29.2854	31.6679
ENSMUSG00000005442.6	Cic	25.627	23.2644	33.1191	28.7024	22.9958	30.9459	21.1053	74.8589	53.0393	43.8181
ENSMUSG00000005447.6	Pafah1b3	3.21145	3.76339	3.72333	2.89276	3.96155	2.84837	4.73409	21.0954	11.1736	10.1742
ENSMUSG00000005465.7	Il27ra	0.466727	0.286007	0.581965	0.213565	0.272347	0.354058	0.235517	0.449843	0.331659	0.556486
ENSMUSG00000005469.8	Prkaca	28.8469	24.618	24.5954	27.7283	25.5404	26.6199	25.9952	30.0678	31.7294	22.5059
ENSMUSG00000005470.8	Asf1b	0.284617	0.304721	0.125404	0.214601	0.786618	0.183585	0.694628	1.09434	0.654972	0.512939
ENSMUSG00000005474.5	Myl10	0	0	0.00317452	0	0	0	0	0	0	0
ENSMUSG00000005481.10	Ddx39	5.59873	5.33798	6.45061	5.45984	5.88187	5.98331	5.5127	11.7218	10.5632	11.0183
ENSMUSG00000005483.8	Dnajb1	5.73806	7.79349	8.55831	5.31122	7.01256	6.00563	6.48313	9.83327	8.12634	7.85477
ENSMUSG00000005493.8	Msh4	0.000557518	0.00109953	0	0.000580804	0.00199043	0	0.00118435	0.00288831	0.0143995	0
ENSMUSG00000005501.7	Usp40	3.13496	3.48775	2.93551	4.49441	4.33978	3.3144	3.59333	2.68719	2.4982	2.8666
ENSMUSG00000005503.8	Evx1	0	0	0	0	0	0	0	0.0186035	0	0
ENSMUSG00000005505.6	Kbtbd4	6.33713	8.45174	6.50868	5.74019	5.94323	6.70327	5.03958	5.29637	5.0689	3.33578
ENSMUSG00000005506.9	Celf1	17.831	14.353	12.2593	21.6454	26.834	23.2866	23.1655	20.4189	24.6459	22.3373
ENSMUSG00000005510.3	Ndufs3	138.536	166.589	188.755	141.78	128.406	161.903	158.06	125.936	96.6664	101.341
ENSMUSG00000005514.8	Por	154.05	239.529	247.655	166.558	142.423	210.477	264.291	190.552	247.618	174.236
ENSMUSG00000005533.8	Igf1r	0.0453274	0.0446952	0.0136552	0.0788977	0.0773444	0.0939633	0.016046	0.216127	0.59761	0.429154
ENSMUSG00000005534.8	Insr	9.80868	8.15624	8.61645	12.1028	12.3898	11.0637	10.7384	8.36687	12.5317	10.1817
ENSMUSG00000005540.8	Fcer2a	0.171087	0.124252	0.196247	0.166886	0.0544545	0.00394145	0.113444	0	0.0442828	0
ENSMUSG00000005547.8	Cyp2a5	954.071	1036.9	1401.52	773.372	316.113	1504.67	2163.91	1325.98	611.404	503.751
ENSMUSG00000005553.7	Atp4a	1.6092	0.204957	0.136447	0.893372	0.393496	5.27464	1.62828	0.888688	0.734267	1.22099
ENSMUSG00000005566.7	Trim28	69.9112	80.8184	110.656	75.9289	72.3819	92.3348	103.276	146.813	94.8641	104.013
ENSMUSG00000005575.8	Ube2m	81.171	92.7626	106.764	78.815	73.9955	89.6142	99.0381	198.176	147.404	124.059
ENSMUSG00000005580.4	Adcy9	2.71095	1.7664	0.893945	3.2887	2.64609	2.64192	2.36793	1.03172	2.83708	1.81398
ENSMUSG00000005583.8	Mef2c	0.195507	0.262896	0.449992	0.268537	0.172231	0.299339	0.217118	0.406335	0.384165	0.373885
ENSMUSG00000005609.8	Ctr9	5.90585	3.93392	3.39998	5.23422	5.3496	6.19913	5.07202	9.52777	9.97148	9.28143
ENSMUSG00000005610.10	Eif4g2	188.363	171.263	133.611	185.5	201.706	200.146	167.555	179.046	238.575	189.923
ENSMUSG00000005611.8	Mrvi1	0.20522	0.191684	0.13668	0.150728	0.291321	0.404339	0.126173	0.246825	0.826825	0.322837
ENSMUSG00000005615.8	Pcyt1a	11.8771	10.6346	8.30114	20.8135	22.8514	13.6939	16.9098	12.9399	14.7291	10.9018
ENSMUSG00000005621.9	Zfp592	8.48544	9.50447	10.7379	6.69264	10.4795	8.72038	8.25558	11.4593	9.44005	12.1647
ENSMUSG00000005625.9	Psmd4	87.0835	86.2176	117.763	67.3196	82.0825	81.4301	76.3551	116.428	89.8435	75.4259
ENSMUSG00000005628.6	Tmod4	0.012008	0.243554	0.504804	0.885656	0.318121	0.225213	0.801627	0.201998	0.999601	0.00996755
ENSMUSG00000005640.5	Insrr	0.00571916	0.302794	0	0.0232793	0	0	0	0.00953583	0.00724746	1.86093e-154
ENSMUSG00000005649.10	Cabp5	0	0	0	0	0	0	0	0	0	0
ENSMUSG00000005656.8	Snx6	4.7743	3.73049	3.43931	4.91077	4.51357	5.93296	4.16219	12.1929	12.4817	10.3885
ENSMUSG00000005667.6	Mthfd2	1.03674	1.61017	0.262341	0.603058	1.53951	3.74765	0.646617	4.3849	4.28834	7.00893
ENSMUSG00000005672.6	Kit	0.694863	0.599624	0.991394	0.486472	0.28793	0.288706	0.496113	0.645205	0.943955	0.583606
ENSMUSG00000005674.3	Tomm40l	6.17462	7.9782	8.97667	8.8039	10.2027	16.38	10.9692	8.33816	14.0059	6.74205
ENSMUSG00000005677.7	Nr1i3	137.858	197.748	201.499	145.807	118.219	24.684	134.021	49.4283	32.3411	30.1222
ENSMUSG00000005681.6	Apoa2	15607.8	21030.6	29739.1	18422.8	18438.8	13892	15371.9	14548.1	9941.28	10294.7
ENSMUSG00000005682.7	Pan2	6.40162	6.30812	7.84023	5.86758	5.92833	7.09514	6.00501	4.50482	3.8987	4.83087
ENSMUSG00000005683.7	Cs	42.2441	36.9503	33.4365	37.4091	37.654	33.8685	35.4412	30.4508	26.0673	26.203
ENSMUSG00000005686.9	Ampd3	0.0884675	0.17563	0.234079	0.105868	0.178914	0.0902487	0.159105	1.41484	1.33794	2.23915
ENSMUSG00000005687.8	Bcas2	18.8113	17.0531	14.2718	16.4236	19.6315	19.8094	22.1726	25.9181	28.6204	19.473
ENSMUSG00000005696.5	Sh2d1a	0.129094	0.00254947	0.0023371	0	0.0052745	0.00229173	0.587551	0.251302	0.107029	0
ENSMUSG00000005698.9	Ctcf	7.49971	7.19389	6.02132	5.76374	7.41593	6.7185	7.30492	7.3492	7.80592	7.77704
ENSMUSG00000005699.8	Pard6a	1.98357	2.55787	3.3589	2.60414	2.2836	2.4788	2.43512	3.76918	4.33363	4.40306
ENSMUSG00000005705.5	Agrp	0.0389859	0.353391	0.0352415	0.117462	0.121853	0	0	0.213854	0	0.0647227
ENSMUSG00000005716.10	Pvalb	0	0	0	0	0	0	0	0	0	0
ENSMUSG00000005718.7	Tcfap4	3.65556	3.15498	2.84776	2.34932	2.47797	1.85089	1.48574	1.12004	1.09226	0.614803
ENSMUSG00000005732.8	Ranbp1	21.2027	30.5102	28.3121	20.7789	26.3266	26.7177	22.4324	46.2515	40.0252	37.3279
ENSMUSG00000005763.8	Cd247	0.842132	0.325322	0.285981	0.450484	0.251696	0.185494	0.372321	0.579379	0.255594	0.152909
ENSMUSG00000005774.5	Rfx5	2.36796	1.55562	0.633092	3.9867	2.31473	2.57602	1.80821	0.53546	1.96797	0.687118
ENSMUSG00000005779.6	Psmb4	265.697	269.042	373.3	245.859	244.69	297.796	352.633	454.399	331.349	317.081
ENSMUSG00000005800.2	Mmp8	0.0241846	0.0238483	0	0	0	0.0643122	0.0513759	1.83537	1.10281	4.79899
ENSMUSG00000005802.6	Slc30a4	1.93602	1.61287	1.75949	1.72573	1.97251	2.06984	2.14424	3.25609	4.63492	4.00491
ENSMUSG00000005803.7	Sqrdl	59.3176	56.8559	46.9613	57.5301	58.553	56.7671	54.0507	63.6018	81.7945	55.5068
ENSMUSG00000005804.8	Pldn	5.98124	4.7795	3.89847	7.22495	5.68321	6.16099	5.93754	7.12853	8.57988	6.28921
ENSMUSG00000005813.8	Metap1	7.70471	6.18096	6.23034	8.87152	8.95002	9.13686	9.14423	10.8581	10.7357	10.6713
ENSMUSG00000005823.7	Gpr108	11.897	11.0011	10.0004	8.06865	8.12611	8.36094	11.4661	8.37057	8.21333	7.31402
ENSMUSG00000005824.6	Tnfsf14	0.0657253	0.0648114	0	0	0	0.087441	0.0349053	0.270398	0.108984	0.687427
ENSMUSG00000005836.8	Gata6	1.78305	1.8859	1.57903	2.29389	1.93097	2.09707	1.76103	8.66811	8.43242	7.53727
ENSMUSG00000005846.10	Rsl1d1	19.5583	20.2668	19.2741	16.6812	14.341	20.9603	17.6132	24.034	23.3234	21.0332
ENSMUSG00000005864.7	Cnga2	0.0190186	0	0	0	0	0	0	0	0.00248276	0
ENSMUSG00000005871.7	Apc	1.92678	1.70631	1.49244	1.84045	2.02897	1.9259	1.62999	1.37428	2.2395	1.71794
ENSMUSG00000005873.5	Reep5	5.72377	4.20821	4.44253	5.5845	7.42711	4.46331	6.83061	22.1308	17.5891	14.6534
ENSMUSG00000005881.7	Ergic3	115.539	112.165	154.666	106.223	107.355	126.657	132.75	200.077	162.318	141.457
ENSMUSG00000005882.11	Uqcc	19.168	17.3357	17.7254	20.849	24.3968	19.6518	35.0199	10.3354	12.4655	10.502
ENSMUSG00000005883.9	Spo11	0.192966	0.038555	0.0143983	0.122398	0.0162603	0	0.616693	0	0.00287767	0.0974547
ENSMUSG00000005886.8	Ncoa2	4.10035	3.12709	2.32359	6.12936	5.7691	7.31809	6.18962	2.57473	5.01043	4.72845
ENSMUSG00000005891.6	Prl4a1	0	0	0	0	0	0	0	0	0	0
ENSMUSG00000005892.4	Trh	0.0455924	0	0	0	0	0	0	0	0	0
ENSMUSG00000005893.8	Nr2c2	1.18218	0.931477	0.326152	1.34413	2.83416	1.12446	1.65827	0.978252	1.29426	0.947358
ENSMUSG00000005897.8	Nr2c1	3.25961	3.2905	2.9296	2.6766	3.9984	3.63749	2.86681	2.36829	2.75027	2.38655
ENSMUSG00000005899.6	Smpd4	4.54928	4.09757	4.33739	4.45997	3.87005	5.06731	4.1929	4.85137	4.49526	3.57652
ENSMUSG00000005907.8	Pex1	4.44298	4.79211	4.36006	5.66967	6.61173	4.19175	4.41705	3.19025	3.37444	3.22192
ENSMUSG00000005917.8	Otx1	0	0	0	0	0	0	0	0	0	0
ENSMUSG00000005936.11	Kctd20	8.00129	6.71555	5.68063	9.63077	10.0617	10.3175	8.46713	10.5548	9.18707	9.50135
ENSMUSG00000005947.5	Itgae	0.00104009	0.0294641	0.0135438	0.0164374	0.0457145	0.000298662	0.0346228	0.0546053	0.0993094	0.218342
ENSMUSG00000005949.3	Ctns	6.98483	7.53564	8.4141	10.6251	13.2286	7.65478	6.48136	5.90566	5.28363	4.92664
ENSMUSG00000005950.8	P2rx5	0.0248247	0.0734385	0.0448808	0.141291	0.207685	0.112641	0.105474	0.636869	0.535966	0.641241
ENSMUSG00000005951.6	Shpk	16.1155	16.6935	16.0591	17.9039	16.1252	14.8751	17.4637	8.0989	9.25456	7.16236
ENSMUSG00000005952.9	Trpv1	0.179495	0.162552	0.0798499	0.0690095	0	0.0458184	0.0234474	0	0.0306524	0.061369
ENSMUSG00000005958.7	Ephb3	0.178006	0.149561	0.161808	0.0931717	0.0910986	0	0.0179531	0.244375	0.587933	0.346445
ENSMUSG00000005968.7	Tuft1	3.78005	4.3508	4.8561	1.97056	2.04972	3.07459	1.92286	6.22189	7.15841	4.72992
ENSMUSG00000005973.6	Rcn1	1.39245	1.07041	1.56596	1.39084	1.14016	1.37185	0.998377	4.76505	3.63442	2.33073
ENSMUSG00000005980.8	Dnase1	0.555866	1.27298	0.866299	0.808994	1.31236	0.6138	0.517006	0.671948	0.725529	0.548669
ENSMUSG00000005981.9	Trap1	109.203	132.256	141.551	124.59	105.43	120.367	108.472	87.3754	68.2451	77.6423
ENSMUSG00000005982.6	Nat15	54.1409	59.0977	56.4119	69.2703	67.8558	56.07	65.5155	38.7983	42.7701	32.7045
ENSMUSG00000005983.8	1700037C18Rik	0.617592	0.509499	0.370176	0.636018	0.386791	0.754336	0.272367	1.34873	0.470809	1.52175
ENSMUSG00000005986.8	Ankrd13d	0.164624	0.206709	1.01896	0.175565	0.569375	0.146387	0.812768	0.967015	0.478429	0.798333
ENSMUSG00000005994.8	Tyrp1	0	0	0	0	0	0	0	0	0	0
ENSMUSG00000006005.9	Tpr	45.8738	53.2466	33.4959	32.0673	45.1761	44.0705	34.8366	65.869	49.65	56.4738
ENSMUSG00000006007.7	Pdc	0.000761628	0.00450622	0	0	0	0	0	0.00348153	0.0101033	0.00316106
ENSMUSG00000006010.8	BC003331	10.8714	10.404	7.90059	12.3311	9.65685	9.84033	8.1674	8.26312	12.6123	9.38038
ENSMUSG00000006014.9	Prg4	35.2195	16.7536	15.6855	21.8341	24.7438	33.3867	23.7851	148.031	127.942	160.421
ENSMUSG00000006019.9	Dhx34	5.23801	4.92486	5.27496	3.63095	3.42079	5.91397	4.36328	6.31793	5.2938	4.69288
ENSMUSG00000006021.5	Kptn	8.16532	6.58355	8.56906	6.98259	7.53001	9.40115	8.14654	10.8298	7.5465	7.55049
ENSMUSG00000006024.6	Napa	70.818	74.9855	65.7822	70.9274	77.1478	63.4766	63.6983	84.9418	91.386	66.2707
ENSMUSG00000006050.4	Sra1	67.2746	80.8345	76.6155	62.6053	56.94	77.1375	73.3554	55.8682	55.4135	54.3779
ENSMUSG00000006056.6	Calcoco2	0.00182278	0.00143795	0	0.00113935	0	0.00064629	0	0.000799896	0	0
ENSMUSG00000006057.8	Atp5g1	232.844	279.201	320.724	272.698	266.536	281.045	243.072	315.679	263.467	358.412
ENSMUSG00000006058.4	Snf8	30.1278	33.6584	42.936	38.6327	34.154	43.9276	38.6613	66.4032	48.9079	46.0438
ENSMUSG00000006095.6	Tbcb	33.5602	27.0305	38.8854	26.4238	30.759	28.199	35.3223	75.3436	55.3639	45.7723
ENSMUSG00000006127.3	Inpp5k	10.4618	8.92155	9.95926	10.4663	6.76074	7.69721	10.7804	11.6656	9.80697	7.84121
ENSMUSG00000006134.3	Crkl	2.57215	2.49215	1.58574	3.32972	4.47379	4.0587	3.06332	2.13385	3.50044	3.06045
ENSMUSG00000006143.6	2310043J07Rik	0.0112966	0.00556973	0	0.0117684	0.00864227	0.00500667	0.00599938	0	0.00468289	0.00468851
ENSMUSG00000006154.7	Eps8l1	1.8573	2.11346	2.29123	0.156503	0.117468	1.42786	0.156982	5.00397	2.1671	6.13513
ENSMUSG00000006169.12	Clint1	12.4957	10.5826	10.2887	12.8904	15.9727	17.3955	12.9536	19.1178	20.7071	17.0449
ENSMUSG00000006179.2	Prss16	0	0.0925862	0	0	0	0	0	0.240206	0.0721056	0.231446
ENSMUSG00000006191.10	Cdkal1	2.72118	2.59032	3.98329	2.38441	3.97543	2.38664	2.59756	3.22031	3.05042	3.16583
ENSMUSG00000006200.3	Rhox6	0	0	0	0	0	0	0	0	0	0
ENSMUSG00000006204.5	5430419D17Rik	0	0	0	0	0	0	0	0	0	0
ENSMUSG00000006205.7	Htra1	0.869449	0.684248	0.824881	1.69157	0.735475	2.01489	0.456944	6.57058	2.92119	3.08029
ENSMUSG00000006215.6	Zbtb17	6.11084	7.90128	9.34811	5.33506	5.76534	6.71115	4.73269	8.21659	9.30559	9.14862
ENSMUSG00000006216.4	Clcnkb	0.00118692	0	0	0	0	0	0	0	0.0196846	0
ENSMUSG00000006218.4	Fam131c	1.68172	2.05219	1.80062	2.35184	3.4332	1.41205	2.58518	2.14411	1.43099	1.87328
ENSMUSG00000006219.6	Fblim1	0.359627	0.0757426	0.347438	0.802272	0.821433	0.323556	0.443234	6.35042	5.20748	5.00409
ENSMUSG00000006221.7	Hspb7	0	0.0627319	0.0383376	0.0883651	0	0.0375936	0.0900949	1.1826	0.879061	0.668888
ENSMUSG00000006235.5	Epor	0.772244	0.84614	1.19245	1.25522	0.660202	0.594942	0.710995	0.278922	0.251414	0.416732
ENSMUSG00000006241.8	Ccdc159	2.0371	2.51446	2.31127	1.09097	1.29522	1.43513	1.71381	0.866055	0.823631	1.12674
ENSMUSG00000006262.9	Mob1b	5.45121	4.11195	3.3029	8.3101	9.07735	6.57924	5.59432	4.7374	7.0154	5.82338
ENSMUSG00000006269.6	Atp6v1b1	0	0	0	0	0	0	0	0	0	0.0262175
ENSMUSG00000006270.4	Vax1	0	0	0	0	0	0	0	0	0	0
ENSMUSG00000006273.8	Atp6v1b2	12.1347	9.7872	9.07387	20.1493	20.1261	15.9353	12.7464	24.7793	24.1322	26.7913
ENSMUSG00000006276.8	Eps15l1	3.47709	3.46152	4.00222	3.60837	3.59956	3.15338	3.18274	3.56467	4.52108	3.94976
ENSMUSG00000006281.7	Tep1	1.51304	1.24784	1.09518	1.57313	1.3283	1.5575	1.43403	2.1978	1.83322	1.93665
ENSMUSG00000006288.6	Ttc5	3.00137	2.62634	3.20674	3.15977	2.84779	3.47836	3.33775	4.38118	3.72818	4.11177
ENSMUSG00000006289.8	Osgep	15.572	13.192	11.9128	14.1178	13.9576	13.7093	16.2379	15.1446	13.1113	10.9047
ENSMUSG00000006299.6	Aamp	64.8985	67.9365	72.0495	64.8447	65.0486	69.0475	71.1605	82.7547	73.5458	65.2628
ENSMUSG00000006301.10	Tmbim1	16.1239	18.0926	16.3268	17.5088	19.5087	24.5288	19.8491	43.0901	36.3173	35.4473
ENSMUSG00000006304.8	Arpc2	74.7193	66.6053	64.136	81.5603	84.8402	72.9722	72.6143	138.582	133.093	121.22
ENSMUSG00000006307.9	Wbp7	6.40316	7.05578	9.60904	8.16293	5.10651	6.62589	6.53122	7.83826	8.80192	6.32985
ENSMUSG00000006310.10	Zbtb32	0.311107	0.502202	0.377291	0.36054	0.38211	0.296217	0.249689	0.916455	0.344024	0.602239
ENSMUSG00000006311.6	Etv2	0	0	0	0	0	0	0	0	0	0.0517019
ENSMUSG00000006313.4	Upk1a	0.10428	0.103518	0.13354	0.102632	0	0.043648	0.156961	0.495313	0.244816	0.0961283
ENSMUSG00000006315.8	Tmem147	88.3908	76.5026	89.2775	84.6166	83.2524	119.219	104.024	98.3159	94.9079	103.091
ENSMUSG00000006333.8	Rps9	335.436	341.956	381.784	309.392	322.815	339.541	357.665	700.794	528.88	487.023
ENSMUSG00000006335.9	Tfpt	9.38936	13.1424	14.9023	8.27336	11.5721	15.4342	7.08588	15.4447	10.3245	11.2147
ENSMUSG00000006342.8	Susd2	0.92979	0.45843	0.475058	0.589598	0.618541	0.537503	0.386183	3.10477	2.61356	4.49597
ENSMUSG00000006344.9	Ggt5	0.41587	0.66317	0.892521	0.544957	0.34857	0.551036	0.551896	2.04168	1.63837	1.54648
ENSMUSG00000006345.4	Ggt1	0.10871	0	0.084166	0.0978621	0.223577	0.436354	0	3.93868	3.453	1.57166
ENSMUSG00000006356.6	Crip2	20.3043	15.3414	19.0378	14.8486	19.0935	28.5064	21.3248	89.3602	65.0151	83.0027
ENSMUSG00000006360.7	Crip1	10.408	6.46313	9.47208	10.5647	6.2546	19.2071	10.8199	138.169	91.8019	116.491
ENSMUSG00000006362.9	Cbfa2t3	0.373682	0.69747	0.649113	0.304225	0.744053	0.245242	0.35066	0.481263	0.303309	0.324046
ENSMUSG00000006369.8	Fbln1	0.110284	0.247332	0.152277	0.453131	0.368996	0.414338	0.161857	1.90942	1.81109	1.25346
ENSMUSG00000006373.9	Pgrmc1	499.596	472.291	433.249	493.944	549.357	498.584	487.354	447.735	407.115	282.016
ENSMUSG00000006378.7	Gcat	34.9959	31.5871	33.075	34.632	37.9698	36.2541	35.0882	21.4757	21.332	17.1188
ENSMUSG00000006386.9	Tek	0.551591	0.766775	1.15003	0.522945	0.743184	0.696567	0.601386	1.14492	0.924716	0.594366
ENSMUSG00000006389.6	Mpl	0.108984	0.00270105	0	0.00887771	0.00372541	0	0.0211777	0.0182083	0.0362368	0
ENSMUSG00000006390.9	Elovl1	37.1427	32.2523	32.0757	37.4753	34.9691	43.0638	35.7568	59.6638	60.0199	60.684
ENSMUSG00000006392.10	Med8	26.957	22.7863	20.9885	28.8835	32.182	38.2247	26.6164	35.4664	36.1633	32.8725
ENSMUSG00000006395.9	Hyi	54.5772	58.2701	75.0083	71.9423	81.6464	29.4566	52.7142	42.5366	35.8955	26.2444
ENSMUSG00000006398.7	Cdc20	0.50346	0.442085	0.172797	0.588106	0.858321	1.22285	0.363022	6.48725	1.33654	1.19681
ENSMUSG00000006403.6	Adamts4	0.0458688	0.0128726	0.00491101	0.0637195	0.0132631	0.0406649	0.0487278	0.168215	0.202857	0.250754
ENSMUSG00000006411.6	Pvrl4	0	0.00073299	0	0.0567093	0.0370121	0.0321643	0	0.264255	0.361136	0.286228
ENSMUSG00000006412.4	Pfdn2	50.9984	70.808	87.1421	45.9678	42.1524	62.1935	54.705	48.5615	41.0446	43.1456
ENSMUSG00000006418.10	Rnf114	26.5166	24.6357	23.9629	24.3241	27.9729	26.5436	25.1347	30.3574	24.0434	27.62
ENSMUSG00000006423.8	C330007P06Rik	5.93308	5.99517	4.97626	6.95225	6.97508	5.98842	6.66192	4.42345	5.2513	4.06082
ENSMUSG00000006435.9	Neurl1a	0.156529	0.138916	0.0424474	0.638233	0.31951	1.87518	0.249382	4.7968	4.73254	6.03897
ENSMUSG00000006442.10	Srm	37.4591	43.8217	49.8959	34.8618	19.855	34.887	37.9236	38.5394	32.1078	30.1485
ENSMUSG00000006445.3	Epha2	3.07132	6.77021	7.48878	3.21074	4.96123	5.45839	4.02765	7.50143	8.48293	8.38486
ENSMUSG00000006456.9	Rbm14	16.9479	18.7725	19.3433	16.4331	19.297	20.5215	19.1055	18.0913	16.8742	18.1201
ENSMUSG00000006457.3	Actn3	0.000825085	0.206469	0	0.00859547	0.0033665	0.00877633	0.0742047	0.00150864	0.232002	0.231763
ENSMUSG00000006462.6	A530013C23Rik	0.0694024	0.205296	0.188203	0.216898	0.165168	0.0615087	0.122854	0.295812	0.503299	0.233288
ENSMUSG00000006463.7	Zdhhc24	1.16471	1.53632	0.904725	1.20785	2.49872	1.18306	1.40602	1.32417	1.41206	1.56552
ENSMUSG00000006464.8	Bbs1	0.122872	0.180137	0.17381	0.221309	0.270248	0.367819	0.204922	0.184978	0.257061	0.327859
ENSMUSG00000006469.7	Slc34a3	0	0	0	0	0	0	0	0	0	0
ENSMUSG00000006471.10	Ndor1	5.32813	5.45806	6.41243	6.57464	5.688	6.73672	5.6766	4.96467	5.40469	6.02333
ENSMUSG00000006476.12	Nelf	58.284	54.2484	48.688	47.9155	52.6257	70.3101	64.5713	39.245	39.9696	42.7849
ENSMUSG00000006488.9	Prl7a1	0	0	0	0	0	0	0	0	0	0
ENSMUSG00000006490.2	Prl8a9	0	0	0	0	0	0	0	0	0	0
ENSMUSG00000006494.5	Pdk1	9.64116	9.33176	9.42567	14.2071	14.4623	9.50126	10.3244	6.89203	6.25985	4.0233
ENSMUSG00000006498.9	Ptbp1	48.2221	45.9292	33.7274	44.2703	52.1153	34.4324	39.5203	41.3912	43.7822	42.3865
ENSMUSG00000006517.4	Mvd	3.40326	3.80411	3.61906	1.97182	2.49223	5.79661	4.02752	11.7515	13.0922	15.3392
ENSMUSG00000006519.9	Cyba	12.1437	7.26895	15.3828	11.2343	17.008	16.8437	17.071	181.028	80.4452	120.553
ENSMUSG00000006522.9	Itih3	329.748	181.888	160.453	171.34	180.763	209.127	263.355	1051.15	1477.52	1468.92
ENSMUSG00000006526.5	Tmem110	8.08039	5.5066	7.16783	8.74628	8.63255	6.05685	9.22134	9.91159	9.49881	8.77347
ENSMUSG00000006527.8	Sfmbt1	2.73166	2.49288	2.29685	3.38215	3.51117	3.09251	3.09982	2.2227	2.7916	2.95474
ENSMUSG00000006529.8	Itih1	183.868	142.432	118.832	130.304	142.556	173.435	161.295	67.8579	83.3076	103.455
ENSMUSG00000006538.8	Ihh	1.0525	0.910039	1.0345	0.277711	0.0989827	0.236773	0.832469	0.355254	0.221495	0.201628
ENSMUSG00000006542.7	Prkag3	0.030231	0.0394497	0.100307	0.0946014	0.0174879	0.0818986	0.200314	0.0728352	0.190849	0.0500694
ENSMUSG00000006546.2	Cryba2	0	0	0	0	0	0	0	0	0	0
ENSMUSG00000006567.5	Atp7b	3.51594	2.59837	2.04618	4.13094	3.33181	2.56458	2.84336	2.06825	2.67104	1.77092
ENSMUSG00000006570.3	Defb2	0	0	0	0	0	0	0	0	0	0
ENSMUSG00000006574.9	Slc4a1	0.352586	0.0617823	0.0792855	0.332469	0.127819	0.222147	0.0798578	0.645587	0.290892	0.488936
ENSMUSG00000006575.8	Rundc3a	7.34891	6.63689	8.76407	9.07508	9.84781	15.332	9.0854	25.8739	26.2495	20.4555
ENSMUSG00000006576.9	Slc4a3	0.268286	0.288558	0.308617	0.0795185	0.193047	0.146359	0.0351185	0.518675	0.632691	0.369692
ENSMUSG00000006585.2	Cdt1	3.1532	1.60041	1.90538	2.9356	3.73815	1.8618	2.39174	3.70361	2.61054	2.27454
ENSMUSG00000006586.9	Runx1t1	0.000211544	0.0383531	0.00881177	0.0609436	0.00994399	0.0518547	0.0185583	0.0319433	0.0323334	0.0485591
ENSMUSG00000006587.5	Snai3	0.00957438	0.0477973	0.0590502	0.250047	0.1588	6.58485e-22	0.556716	0.00496084	0.0899583	0
ENSMUSG00000006589.7	Aprt	60.9618	50.116	56.6553	92.8548	91.1918	70.3189	76.7483	173.119	148.855	132.138
ENSMUSG00000006599.6	Gtf2h1	9.70513	10.742	9.36323	14.1983	14.9713	11.4157	11.215	10.592	10.1262	10.7966
ENSMUSG00000006611.8	Hfe	17.5346	14.4923	15.367	15.8596	19.025	23.864	21.1895	21.3166	20.3301	21.5448
ENSMUSG00000006638.8	Abhd1	28.4371	6.0862	6.54327	22.7435	3.94004	2.65714	2.03158	3.72683	4.04119	3.02204
ENSMUSG00000006641.6	Slc5a6	11.5751	8.7923	7.51953	14.9666	11.6323	6.58212	9.26897	6.95767	14.1039	11.5723
ENSMUSG00000006642.2	Tcf23	0.0139581	0.0275282	0	0	0.028476	0.0494906	0.0148258	0.0255221	0.0810078	0
ENSMUSG00000006649.9	Nphs1	0.539161	0.554842	0.675581	0.414882	0.477322	0.599826	0.503943	1.44954	1.04125	0.949383
ENSMUSG00000006651.6	Aplp1	0.0774909	0.222961	0.115765	0.130861	0.102506	0.155883	0.213476	0.666076	0.791498	0.585366
ENSMUSG00000006673.8	Qrich1	11.4325	10.6155	9.58473	11.3998	12.2788	10.5147	10.4917	11.6437	13.1932	10.7989
ENSMUSG00000006675.5	P4htm	0.0677302	0.0333942	0.459561	0.211672	0.0345496	0.150089	0.0359712	0.123822	0.365464	0.168634
ENSMUSG00000006676.9	Usp19	11.2146	12.8894	12.578	13.6878	13.1211	16.8778	11.285	11.3331	13.4182	11.1861
ENSMUSG00000006678.5	Pola1	0.275318	0.302602	0.191382	0.451894	0.420967	0.403331	0.237452	0.396589	0.491487	0.332484
ENSMUSG00000006699.10	Cdc42	48.5001	45.219	42.613	54.4643	55.5443	58.4825	48.0424	113.918	101.488	87.0728
ENSMUSG00000006705.5	Pknox1	2.46076	2.44994	2.46703	2.92832	2.84128	2.94862	2.45123	2.90388	2.39805	2.67014
ENSMUSG00000006711.9	D130043K22Rik	1.11331	0.859501	1.56561	0.70575	1.94815	1.16518	1.36932	1.17421	0.674059	0.143835
ENSMUSG00000006715.4	Gmnn	9.83235	8.53275	7.52581	8.52814	5.05045	6.55339	7.84012	5.24797	3.86054	3.45642
ENSMUSG00000006717.6	Acot13	66.3591	83.2696	84.3185	74.6036	58.9926	63.0135	64.223	84.2132	63.6395	60.2254
ENSMUSG00000006720.9	Zfp184	0.108231	0.0266748	0.0488727	0.0563754	0.00365328	0.0322076	0.0287413	0.0498262	0.291537	0.552614
ENSMUSG00000006724.5	Cyp27b1	0	0	0	0.0124463	0	0	0	0.161477	0.28808	0.0622383
ENSMUSG00000006728.6	Cdk4	49.1738	49.2944	69.3571	66.0665	60.6389	58.986	55.1344	99.1957	65.1447	57.5384
ENSMUSG00000006731.8	B4galnt1	37.598	33.066	31.3943	39.3661	41.4563	51.8104	49.925	76.3563	86.5662	76.7116
ENSMUSG00000006732.8	Mettl1	8.25359	9.04886	12.0414	6.69991	6.04694	7.95683	10.2896	10.6402	11.4317	11.3483
ENSMUSG00000006736.8	Tspan31	194.981	207.982	194.697	198.713	233.756	244.077	233.786	89.0428	104.723	99.5443
ENSMUSG00000006740.7	Kif5b	4.33261	3.83724	3.11682	4.30955	5.33526	5.94429	4.7734	6.2828	7.61965	7.04638
ENSMUSG00000006763.6	Saal1	6.74972	6.63013	11.8237	11.4003	8.54854	8.70275	8.8326	22.0734	12.3421	11.0039
ENSMUSG00000006764.8	Tph2	0.000298872	0	0.000617526	0.0233945	0.000313574	0.00113538	0.000272101	0.000702616	0	0.0186407
ENSMUSG00000006777.7	Krt23	1.55931	6.62691	6.33176	8.57627	9.78685	12.3289	2.12324	1.16904	1.22754	0.961918
ENSMUSG00000006782.10	Cnp	7.0859	2.96857	2.92365	4.87058	4.11844	2.89122	3.4887	6.90138	4.80408	4.67837
ENSMUSG00000006784.8	Ttc25	0.0262993	0.263627	0.0244216	0.083489	0.056987	0.118385	0.0283736	0.15029	0.111299	0.0669957
ENSMUSG00000006800.7	Sulf2	7.94914	10.0785	6.28232	21.6017	18.3526	13.3255	5.17989	13.101	20.4478	13.1448
ENSMUSG00000006818.4	Sod2	42.5181	49.7933	46.0053	47.0323	47.4306	39.3829	42.321	35.8649	33.6566	38.6188
ENSMUSG00000006850.7	Tmco6	2.77169	2.79102	4.03962	2.49461	3.49808	4.18725	2.19351	5.494	3.60046	5.48925
ENSMUSG00000006906.9	Stambp	7.39439	6.97598	5.70752	7.21481	6.45759	7.35891	7.36381	7.15388	6.61568	6.29073
ENSMUSG00000006920.8	Ezh1	3.56726	2.80136	2.56583	4.29649	3.53199	3.68151	3.29799	3.85758	3.89915	3.93654
ENSMUSG00000006930.8	Hap1	0.540379	0.543293	0.31635	0.41317	0.633643	0.711045	0.517321	1.03211	0.838588	0.534911
ENSMUSG00000006931.7	Leprel4	0.872079	0.33489	0.396965	0.308942	2.16269	0.289156	0.220491	2.56893	0.917676	0.869487
ENSMUSG00000006932.9	Ctnnb1	34.0858	30.6492	24.5547	50.8943	56.2292	46.643	39.2535	44.8966	48.9069	49.7322
ENSMUSG00000006941.4	Eif1b	21.3666	21.5348	20.5418	15.2038	14.7083	20.7553	21.3873	25.4498	21.7573	23.3731
ENSMUSG00000006948.5	Klk4	0	0	0	0	0	0	0	0	0	0
ENSMUSG00000006958.7	Chrd	2.54941	2.58918	2.70039	1.74224	2.21034	2.44922	1.71406	2.29933	2.10137	2.10597
ENSMUSG00000006998.8	Psmd2	44.9549	45.0496	42.9863	46.2021	51.1425	49.935	51.5817	61.5393	57.4318	47.3525
ENSMUSG00000007021.4	Syngr3	0.0308849	0.121835	0	0.0965643	0.0944869	0.0273766	0	0.028236	0.0768188	0.102474
ENSMUSG00000007029.9	Vars	27.5326	27.2199	29.3888	25.4121	24.8601	25.4533	22.412	75.9106	60.6106	58.0866
ENSMUSG00000007030.2	D17H6S56E-3	0.0946388	0.0587191	0.0444551	0.0188651	0.0246292	0.0343225	1.02465e-75	0.136889	0.074774	0.132771
ENSMUSG00000007033.3	Hspa1l	0.256664	0.455642	0.683168	0.0659611	0.302488	0.0986909	0.0148372	1.06586	0.141742	0.496028
ENSMUSG00000007034.8	Slc44a4	0.186182	0.0262214	0.0981153	0.305958	0.19015	0.0944067	0.0282441	1.45742	2.00862	1.62725
ENSMUSG00000007035.8	Msh5	5.43678	8.36896	9.3686	0.146185	1.30501	5.88002	2.67207	3.0757	2.82499	1.60361
ENSMUSG00000007036.8	Abhd16a	22.2066	22.0474	18.6179	24.3787	21.2967	22.1968	23.0646	20.658	25.7324	22.437
ENSMUSG00000007038.5	Neu1	24.2319	17.1428	16.4746	31.2762	36.7375	16.4348	20.1319	30.495	31.5191	30.9804
ENSMUSG00000007039.6	Ddah2	1.01104	1.08383	1.58026	3.17699	1.62978	4.15453	1.49137	8.55962	5.972	2.95109
ENSMUSG00000007041.9	Clic1	9.20766	6.99185	7.98696	7.10069	5.43328	10.306	7.28289	42.0478	30.0029	28.1321
ENSMUSG00000007044.4	Ly6g6c	0	0	0	0	0	0	0	0	0	0
ENSMUSG00000007050.10	Lsm2	42.3719	32.7827	41.9473	25.0152	30.1093	28.3875	27.4032	56.0143	34.1461	27.4694
ENSMUSG00000007080.7	Pole	0.859618	0.813362	0.92139	0.829491	0.568189	0.647118	1.00544	3.80623	2.02813	1.4636
ENSMUSG00000007097.8	Atp1a2	0.0592326	0.428176	0.0453063	0.111414	0.0752572	0.0944932	0.0498028	0.312981	0.4602	0.196254
ENSMUSG00000007107.5	Atp1a4	0	0.00822444	0	0	0	0	0	0.0717019	0	0.0414741
ENSMUSG00000007122.4	Casq1	0.257154	0.136366	0.117466	0.216166	0.00566331	0.0391665	0.147558	1.20771	1.76855	2.47187
ENSMUSG00000007207.4	Stx1a	0.28223	0.136385	0.4379	0.207608	0.232336	0.380648	0.0907113	0.574148	0.314937	1.01743
ENSMUSG00000007209.3	Ceacam9	0.0319061	0.0404517	0.0453227	0.0379872	0.0325458	0.0888856	0.0871443	0.0666736	0.0415687	0.0794538
ENSMUSG00000007216.4	Zfp775	0.813184	0.290307	0.507238	0.74502	0.80099	0.782965	0.491473	0.807564	0.802211	0.628535
ENSMUSG00000007279.7	Scube2	0	0.000803222	0.000736316	0	0.000830879	0.000722022	0.000865182	0	0	0
ENSMUSG00000007338.8	Mrpl49	18.6446	13.9955	15.2336	15.9886	19.2601	17.31	16.3465	15.9841	10.4606	15.57
ENSMUSG00000007379.8	Dennd2c	0.0673494	0.111266	0.131352	0.100768	0.0458107	0.0428653	0.0856175	0.278344	0.133774	0.272171
ENSMUSG00000007411.8	Mark3	9.11982	7.81217	7.53994	10.6279	10.0799	12.9654	8.77858	10.9448	13.5203	11.582
ENSMUSG00000007415.9	Gatad1	16.9951	17.4767	17.6033	19.2208	19.1055	19.1069	19.2678	22.2519	23.1283	19.521
ENSMUSG00000007440.7	Pcdha11	0.000225639	0.0318512	0.0013226	0.000227718	0.000212181	0.00953535	0.0114257	0.00983464	0.0605011	0.0268119
ENSMUSG00000007457.3	2310003L06Rik	0	0	0	0.00883199	0	0	0	0	0	0
ENSMUSG00000007458.8	M6pr	25.0995	23.9441	20.7456	24.4725	23.7127	26.1281	24.719	29.7257	30.2518	25.66
ENSMUSG00000007476.11	Lrrc8a	6.32807	5.01727	4.37932	7.66762	7.8709	8.49303	6.01148	18.3823	19.1431	17.1626
ENSMUSG00000007480.2	Mc5r	0	0	0.051284	0	0	0	0	0	0	0
ENSMUSG00000007564.8	Ppp2r1a	22.1888	21.4996	20.8084	22.4698	22.0714	22.9759	20.991	43.5347	43.8336	36.0352
ENSMUSG00000007570.8	Fance	11.7942	15.8901	16.0273	14.4888	9.13372	10.0732	16.1499	14.6325	11.3447	8.83002
ENSMUSG00000007589.7	Tinf2	5.87194	5.70128	5.16809	6.11305	5.68534	7.54709	8.03085	7.53464	6.20099	6.28571
ENSMUSG00000007591.7	Tssk4	0.0507745	0.0361381	0.099385	0.0763576	0	0.0899063	0.0539307	0.232127	0.126291	0.0608416
ENSMUSG00000007594.9	Hapln4	1.22597	1.17829	0.714477	1.32738	2.35317	0.900824	1.62772	0.855784	1.07019	1.70055
ENSMUSG00000007603.8	Dus3l	4.55847	6.54041	7.44666	4.14028	5.90677	5.21079	3.80258	6.25423	6.62394	5.25807
ENSMUSG00000007610.8	Gtpbp3	3.9449	3.26059	2.43561	3.16063	3.8748	2.78632	4.9058	1.5478	3.40305	2.23603
ENSMUSG00000007613.9	Tgfbr1	3.15163	2.72774	2.9794	3.30712	3.49407	4.04407	3.67369	5.6301	5.8447	5.39226
ENSMUSG00000007617.10	Homer1	1.92781	2.10836	1.21201	2.33361	1.39353	2.26502	2.47832	2.91981	2.30777	3.06088
ENSMUSG00000007646.7	Rad51c	0.146344	0.375464	0.317141	0.183046	0.37742	0.259497	0.0933428	0.401618	0.488656	0.195996
ENSMUSG00000007653.5	Gabrb2	0	0.000315361	7.70914e-05	0	0	0	0.000362334	0.00077968	5.30296e-05	0.000212373
ENSMUSG00000007655.9	Cav1	1.62355	1.61487	0.783269	0.849359	0.861434	0.711037	0.651263	0.857815	1.62263	1.94994
ENSMUSG00000007656.7	Arpp19	99.8522	111.068	152.169	95.8485	102.148	111.222	107.53	284.185	180.093	146.806
ENSMUSG00000007659.11	Bcl2l1	18.8933	15.5602	12.7636	21.2712	22.8039	24.564	20.0275	60.7011	75.0736	59.6834
ENSMUSG00000007670.8	Khsrp	12.4116	12.535	14.7422	10.6515	12.0045	11.5837	11.2686	11.5235	11.4532	11.928
ENSMUSG00000007682.5	Dio2	0	0.11476	0	0	0	0	0	0.00886634	0.0160811	0.00805019
ENSMUSG00000007721.5	Ccdc124	40.079	44.5441	57.4394	50.0933	49.9884	61.1674	53.1942	89.585	71.0462	69.2254
ENSMUSG00000007739.4	Cct4	50.1106	59.017	66.2223	53.0503	51.6752	59.0426	50.5435	84.0429	65.0242	61.8854
ENSMUSG00000007777.3	0610009B22Rik	16.314	18.1901	13.2762	12.6478	16.8489	13.924	15.1728	15.5066	18.5237	14.8231
ENSMUSG00000007783.8	Cpt1c	0.0468423	0.110896	0.231199	0.177631	0.111434	0.114632	0.022505	1.21055	0.643245	0.656606
ENSMUSG00000007805.3	Twist2	0.0483269	0.190668	0.305876	0.151075	0.00119685	0.0428482	0.00249253	0.397726	0.360695	0.12035
ENSMUSG00000007812.9	Zfp655	8.84811	6.04264	4.81073	11.3298	11.405	9.5901	8.60969	8.10679	7.67212	10.3848
ENSMUSG00000007815.8	Rhoa	46.6097	48.7537	42.6296	51.9216	52.1546	53.8286	50.9335	96.8948	90.2059	83.8311
ENSMUSG00000007817.8	Zmiz1	3.14725	1.5326	0.880611	3.03166	3.40001	2.61107	1.66897	2.01649	5.97756	3.61747
ENSMUSG00000007827.8	Ankrd26	0.308311	0.312515	0.218479	0.383876	0.288908	0.254858	0.242078	0.164088	0.304802	0.206366
ENSMUSG00000007833.7	Aldh16a1	97.8926	79.3148	117.415	77.6943	123.525	75.8346	127.075	119.148	101.411	118.907
ENSMUSG00000007836.6	Hnrnpa0	21.7217	19.1432	18.8206	20.2928	23.3681	25.7048	20.5966	30.7729	34.888	25.7868
ENSMUSG00000007837.4	Prrg2	28.5927	24.0121	28.0323	25.7987	32.9998	28.1074	32.3892	33.0232	28.6897	28.9376
ENSMUSG00000007850.10	Hnrnph1	151.718	118.769	155.613	77.8343	105.969	133.154	80.8003	96.9556	85.2195	111.397
ENSMUSG00000007867.7	1700019E19Rik	3.61306	3.12666	4.3433	3.94772	2.5519	3.37447	1.72209	6.84905	6.99782	8.02255
ENSMUSG00000007872.3	Id3	29.2284	40.2835	49.1308	32.0347	35.2172	37.0595	20.5881	42.9661	67.6541	50.41
ENSMUSG00000007877.2	Tcap	0	0	0	0	0	0.0647769	0	0.0668106	0	0.181985
ENSMUSG00000007880.9	Arid1a	3.96332	3.16755	3.47444	3.61958	3.79368	4.60916	3.49363	3.85888	4.30671	4.64016
ENSMUSG00000007888.9	Crlf1	0.319632	0	0	0	0	0	0.16975	3.91332	3.3284	4.4934
ENSMUSG00000007891.8	Ctsd	183.914	174.653	191.415	226.691	250.137	231.038	251.695	785.91	575.533	595.129
ENSMUSG00000007892.7	Rplp1	755.228	845.737	1053.18	633.93	680.221	930.787	849.521	1805.71	1290.83	1276.18
ENSMUSG00000007907.3	4931407G18Rik	0	0	0	0	0	0	0	0	0	0
ENSMUSG00000007908.7	Hmgcll1	0	0	0.0278347	0.0160393	0.0157045	0.000795124	0	0.239281	0.102728	0.128132
ENSMUSG00000007944.7	Ttc9b	0	0	0	0	0	0	0	0	0	0
ENSMUSG00000007946.8	Phox2a	4.99841e-74	0.0492575	0.0470322	6.32959e-86	1.95311e-83	9.85756e-75	0.0483408	1.51701e-46	0.126142	3.27556e-53
ENSMUSG00000007950.8	Abhd8	2.07932	2.5322	2.07119	3.56552	4.17577	3.46894	3.18	5.56187	6.46173	4.05971
ENSMUSG00000007987.8	Rabl5	3.23902	2.58652	3.27395	4.89326	4.54978	3.21747	4.25126	8.8689	6.70755	5.81561
ENSMUSG00000007989.5	Fzd3	0.00518235	0.0124837	0.012555	0.0245181	0.0721419	0.0487835	0.0224111	0.452617	0.779265	0.312657
ENSMUSG00000008028.8	1700008O03Rik	0.101833	0.175495	0.419646	0.809671	0.268505	0.23465	0.533661	0.721829	0.781298	0.668565
ENSMUSG00000008035.6	Mid1ip1	11.8524	15.5384	11.8181	7.86763	6.30492	17.8371	12.4542	18.0308	15.4795	13.8221
ENSMUSG00000008036.9	Ap2s1	88.7052	100.817	136.832	88.5049	90.2308	111.068	105.721	219.256	140.801	158.255
ENSMUSG00000008090.8	Fgfrl1	17.0752	10.5613	11.9584	14.2243	11.4095	8.1654	14.635	6.68496	7.88577	5.80056
ENSMUSG00000008129.8	4930432K21Rik	0.0251576	0.0819492	0.000672839	0.324505	0.0282505	0.0491099	0.0882826	0.101241	0.160799	0.184055
ENSMUSG00000008136.8	Fhl2	0	0.0394667	0.00483487	0.208427	0.0027279	0.00118525	0.0425111	2.41512	1.82577	2.16033
ENSMUSG00000008140.10	2310044H10Rik	38.9763	30.8113	30.9073	48.7492	64.1984	62.0564	59.994	67.0058	72.7361	63.1026
ENSMUSG00000008153.5	Clstn3	4.04364	6.27991	6.18951	13.7963	14.584	3.52611	6.1769	1.47397	1.18121	0.569435
ENSMUSG00000008167.8	Fbxw9	16.6668	12.6705	17.7264	13.0207	10.4928	12.4476	13.2101	40.2425	34.4249	32.9041
ENSMUSG00000008193.6	Spib	0.106465	0.0835832	0.0256505	0.177471	0.173771	0.0565946	0.0451888	0.0778633	0.0352973	0
ENSMUSG00000008200.7	Fnbp4	9.61198	11.2925	14.6609	6.286	8.46711	7.17814	6.21493	7.37814	7.18491	9.88137
ENSMUSG00000008206.7	Lass4	0.298344	0.465988	0.511183	0.213112	0.225343	0.347977	0.283535	1.07816	0.951109	0.756395
ENSMUSG00000008226.8	Scrn3	13.7165	14.2648	13.1536	14.4737	16.1124	18.1145	17.1388	8.91208	9.22051	10.6175
ENSMUSG00000008301.5	Phax	11.731	9.5753	12.2333	11.7837	9.85076	12.1828	10.3637	11.301	10.7736	8.74632
ENSMUSG00000008305.11	Tle1	23.2875	23.7912	19.3782	15.1507	15.0852	26.9887	26.4717	13.9333	23.6821	17.0645
ENSMUSG00000008307.5	1700109H08Rik	8.39364	2.84038	7.64863	6.84191	0.199846	4.20997	1.40544	12.2505	8.61612	3.28179
ENSMUSG00000008318.3	Relt	0.123339	0.141897	0.186493	0.042831	0.0629005	0.212257	0.0967358	1.37193	0.597078	0.973422
ENSMUSG00000008333.6	Snrpb2	5.76559	8.82548	5.96	6.20196	5.75822	6.15728	5.15489	7.39894	8.41506	6.17911
ENSMUSG00000008348.8	Ubc	189.967	241.348	259.077	208.912	242.459	273.131	266.997	314.801	362.139	281.23
ENSMUSG00000008373.9	Prpf31	4.91747	5.16787	5.15839	4.9327	3.86891	6.99788	5.02099	10.735	8.68448	8.2699
ENSMUSG00000008384.8	Sertad1	5.44344	5.42772	5.25469	7.0769	4.07187	6.18654	4.3222	17.8787	13.3875	19.6538
ENSMUSG00000008393.8	Carhsp1	34.92	30.2973	28.7303	36.0461	36.7204	39.63	35.8883	50.7534	38.7548	49.018
ENSMUSG00000008398.7	Elk3	1.51092	1.52936	1.9382	1.42497	0.984078	1.80189	1.2632	3.29094	3.75306	3.39292
ENSMUSG00000008429.7	Herpud2	11.121	11.1326	9.19778	12.636	14.2724	13.0675	11.4457	12.9647	16.2908	12.5367
ENSMUSG00000008435.9	Rdh13	3.06523	2.76774	3.24573	4.39059	4.90945	4.20662	3.19423	8.94892	7.88371	10.217
ENSMUSG00000008438.3	Adam21	0.0112313	0.0198957	0.0726541	0	0	0	0	0.005134	0.0166591	0.0166791
ENSMUSG00000008450.7	Nutf2	5.21107	5.91623	6.23455	5.20157	5.15706	6.83155	4.78333	9.05673	7.6131	6.82881
ENSMUSG00000008461.5	Fut1	0	0	0	0	0.140106	0.142042	0	0.146501	0.0189334	0.0570063
ENSMUSG00000008475.7	Arpc5	36.4638	38.8588	37.0663	45.3198	42.4802	43.575	39.1553	85.4989	77.2087	69.9669
ENSMUSG00000008482.8	Rnf151	0	0	0.149714	0	0	0	0	0	0	0
ENSMUSG00000008489.10	Elavl2	0.000365061	0	0	0.000381235	0	8.08981e-05	3.19451e-13	0	0.0260019	2.1718e-12
ENSMUSG00000008496.9	Pou2f2	0.546917	0.131563	0.126282	0.175179	0.58867	0.236124	0.477112	0.247245	0.208031	0.50809
ENSMUSG00000008540.5	Mgst1	5613.78	6218.19	6109.78	4418.98	4371.32	4217.03	5354.56	2592.15	2097.66	2076.73
ENSMUSG00000008575.10	Nfib	9.2261	9.07679	11.0009	10.2953	9.43971	9.77652	10.0011	9.98688	8.29146	8.94856
ENSMUSG00000008590.4	Htr3b	0	0.000810626	0.00165134	0	0	0.000809641	0	0.00111341	0.0204264	0.00173301
ENSMUSG00000008601.6	Rab25	0.537847	0.0811052	0.112095	0.129085	0.167795	0.465849	0.174729	3.90875	1.43935	1.13228
ENSMUSG00000008604.6	Ubqln4	7.66944	8.27285	8.04523	9.21783	11.7259	9.57985	8.79707	11.6662	11.9184	11.498
ENSMUSG00000008658.8	Rbfox1	0.000180418	0.0148941	0.000138626	0.0314799	0.0154065	0.0133876	1.91633e-05	0.0276252	0.0626444	0.0376288
ENSMUSG00000008668.7	Rps18	158.178	177.103	229.755	174.68	163.076	131.593	133.898	325.343	213.069	307.365
ENSMUSG00000008682.7	Rpl10	142.504	152.576	167.605	108.863	115.042	124.046	141.033	199.338	164.229	137.238
ENSMUSG00000008683.10	Rps15a	241.361	252.954	233.511	185.014	224.675	238.305	232.93	392.026	348.051	306.47
ENSMUSG00000008686.8	Zfp955a	1.35942	0.885099	0.645237	1.06013	0.773649	0.964101	0.765498	0.450751	1.10026	0.718639
ENSMUSG00000008690.9	Ncaph2	18.2392	20.4557	22.1863	20.302	19.3595	21.1102	24.0387	37.3564	24.007	23.5275
ENSMUSG00000008730.10	Hipk1	5.574	4.68194	2.97047	6.82934	8.86778	9.17935	5.42803	6.33664	12.3179	8.14633
ENSMUSG00000008734.8	Gprc5b	0.0251774	0.248006	0.0394682	0.183603	0.0898876	0.0446349	0.0267425	1.20769	1.66565	0.905637
ENSMUSG00000008763.8	Man1a2	2.95594	2.2635	2.21619	3.81135	3.95815	3.76576	3.88708	5.22977	7.56417	6.60116
ENSMUSG00000008789.8	Ceacam5	0	0	0.00103156	0	0	0.000505767	0	0.000521645	0	0
ENSMUSG00000008813.5	Tppp2	0	0	0	0.105458	0	0	0	0	0	0
ENSMUSG00000008822.9	Acyp1	13.8671	13.9684	14.6696	14.4158	13.5453	13.881	17.3654	9.84422	8.57575	10.0259
ENSMUSG00000008843.4	Cldn13	0	0	0	0	0	0	0	0	0	0
ENSMUSG00000008845.3	Cd163	2.3221	1.20401	1.83588	1.50854	1.57282	0.662574	2.0241	1.57879	1.3293	2.31722
ENSMUSG00000008855.10	Hdac5	21.379	20.8444	37.2957	24.0609	31.0779	25.5447	24.8788	27.0546	16.2268	16.7097
ENSMUSG00000008859.7	Rala	7.69957	9.01975	8.84417	8.3406	9.23983	8.38032	7.15197	14.1773	14.6574	12.3447
ENSMUSG00000008874.3	Clec3a	0	0	0	0	0	0	0	0	0	0
ENSMUSG00000008892.4	Vdac3	35.3211	38.2364	39.5592	37.3422	38.86	42.0086	41.2064	55.014	46.5496	45.0268
ENSMUSG00000008932.7	Slc1a7	0	0	0.0876351	0.0112216	0.000614517	0.0572901	0	0.000550771	0.0322152	0.0268246
ENSMUSG00000008958.8	Vps72	14.6578	17.137	18.8571	11.3087	13.8285	13.8733	12.0274	18.0199	17.5681	15.7868
ENSMUSG00000008976.9	Gabpa	13.8298	13.1167	4.69656	9.95884	14.0188	8.34199	12.7033	4.71201	4.6712	3.97096
ENSMUSG00000008999.7	Bmp7	1.88412	1.33211	1.30569	2.04843	1.66549	1.48881	1.85977	0.588347	0.930405	0.391259
ENSMUSG00000009013.4	Dynll1	34.6517	30.9647	39.6401	13.5374	15.5504	27.6635	23.4328	160.053	95.057	114.645
ENSMUSG00000009030.8	Pdcl	5.3261	4.52006	3.45728	5.95258	5.10223	6.56796	5.30558	5.40756	6.1409	4.83144
ENSMUSG00000009035.6	Tmem184b	10.3912	10.1284	10.2179	12.6731	16.5938	7.51477	7.68659	10.4597	10.9432	11.3135
ENSMUSG00000009047.3	Gm5965	0	0	0	0	0	0	0	0	0	0
ENSMUSG00000009070.7	Rtdr1	3.54186e-08	1.19419e-179	1.14629e-21	0	0.00150342	0.000643753	1.47635e-152	2.89494e-08	1.51284e-29	2.20819e-178
ENSMUSG00000009073.9	Nf2	5.47749	6.00469	6.04597	6.7379	5.5899	5.67005	5.81244	4.50459	5.00762	5.20086
ENSMUSG00000009075.2	Cabp7	4.54012e-44	0.048567	0.0565295	3.50634e-25	1.6393e-14	0.0359147	1.07484e-19	2.67314e-24	1.93371e-22	1.13326e-16
ENSMUSG00000009076.4	Zmat5	9.89384	8.72431	10.9732	6.54961	6.88635	7.93323	8.644	17.498	11.7293	11.1285
ENSMUSG00000009079.10	Ewsr1	61.3013	60.6794	69.2916	49.4872	38.7489	62.7564	46.0174	60.6249	56.1982	61.9355
ENSMUSG00000009090.10	Ap1b1	14.5766	11.9162	12.0849	14.1431	16.3132	14.0953	13.5155	16.6864	18.8253	17.0888
ENSMUSG00000009092.4	Derl3	5.52948	19.6188	17.409	1.30122	1.17608	1.92018	3.63124	0.928944	0.398295	1.00434
ENSMUSG00000009093.7	Gstt4	0.0738516	0	0	0	0.00250049	0.00651868	0.00781118	0	0	0
ENSMUSG00000009097.8	Tbx1	0	0	0.0324207	0	0	0	0	0.921703	0.744604	0.83727
ENSMUSG00000009108.9	Gnat2	1.13659	0.896826	1.14786	0.40146	0.457605	2.0386	0.853625	0.579696	0.420096	0.792591
ENSMUSG00000009112.2	Bcl2l13	3.89375	3.82359	3.1223	4.93662	6.70732	4.17196	4.68057	3.83665	4.6587	3.7236
ENSMUSG00000009114.10	2610028H24Rik	0.0101776	0.00510234	0.0208679	0.00662797	0	0.00450068	0.00281548	0.0169734	0.00297031	0.00434523
ENSMUSG00000009115.5	1700027D21Rik	0.360735	0.309921	0.298517	0.49857	0.206122	0.246006	0.256357	0.0438008	0.039967	0.190691
ENSMUSG00000009145.4	Dqx1	2.28386	2.94391	3.04677	2.42171	1.15373	3.2206	2.33429	4.46046	4.63498	4.63784
ENSMUSG00000009185.2	Ccl8	0	0	0.319951	0	0.180521	0	0.187973	4.36846	2.49433	1.46901
ENSMUSG00000009207.9	Lnp	1.25772	0.466067	0.718125	0.925692	1.08927	1.1493	0.772826	1.09036	1.04304	1.38343
ENSMUSG00000009210.4	2310007L24Rik	0.00713459	0.00469026	0.00214979	0	0	0.0042161	0.00252603	0.00434846	0.0078869	0.0795852
ENSMUSG00000009214.3	Tmem8c	0	0	0	0	0	0	0	0.0494162	0.627424	0.269217
ENSMUSG00000009216.7	Fam163b	0.0630815	0.0899441	0.0670405	0.110119	0.020869	0.0785845	0.0923551	0.0841689	0.0819836	0.0728831
ENSMUSG00000009246.7	Trpm5	0.0631669	0.0311633	0.188019	0.201259	3.96021e-97	0.0280129	0	0.31167	0.0985256	0.356432
ENSMUSG00000009248.5	Ascl2	0	0	0	0	0.0395043	0	0	0	0.0964755	0.0321472
ENSMUSG00000009281.4	Rarres2	744.886	868.042	1034.47	725.773	638.377	744.016	768.825	1100.67	891.052	1014.12
ENSMUSG00000009291.6	Pttg1ip	81.346	72.3958	70.5883	93.0271	93.8964	89.4226	85.0434	96.4472	104.802	89.5608
ENSMUSG00000009292.9	Trpm2	0.648087	0.662757	1.71901	1.14431	0.732451	0.993926	0.788868	2.29087	1.18861	3.07164
ENSMUSG00000009293.10	Ube2g2	16.4277	12.6052	10.5179	15.5862	22.2405	23.563	21.2026	28.4348	28.0042	28.7486
ENSMUSG00000009350.7	Mpo	0.124659	0	0	0	0	0.680208	0.262374	1.15253	0.687746	0.201958
ENSMUSG00000009356.6	Lpo	0	0.000495367	0	0	0	0	0	0	0	0
ENSMUSG00000009376.8	Met	10.3138	7.93665	7.65021	17.1338	17.8906	12.1503	14.0232	8.87306	9.71421	10.3481
ENSMUSG00000009378.3	Slc16a12	11.232	11.2962	8.85896	12.8636	11.3266	11.533	14.8564	19.2232	19.4375	15.9643
ENSMUSG00000009394.6	Syn2	6.18986e-05	0.0521007	0.000911844	0.0189504	0.000215162	8.1719e-05	3.88317e-10	0.747314	0.664951	0.569983
ENSMUSG00000009406.7	Elk1	1.99557	1.66789	1.08809	2.05682	2.61952	2.07757	1.70582	2.71503	3.98206	3.00989
ENSMUSG00000009418.8	Nav1	0.262193	0.255688	0.407244	0.155695	0.152446	0.24152	0.125982	0.643319	0.553808	0.439813
ENSMUSG00000009470.9	Tnpo1	6.75064	6.33775	4.95098	6.65773	7.68275	6.60084	6.53266	6.9453	8.68927	7.44346
ENSMUSG00000009471.3	Myod1	0	0	0	0	0	0	0	0	0	0
ENSMUSG00000009487.8	Otog	0	0	0	0	0	0.000686478	0	0	0	0
ENSMUSG00000009535.7	Rnmt	2.44457	3.86291	2.14635	3.26465	3.54376	4.98639	4.13491	4.97652	6.36374	4.62044
ENSMUSG00000009545.7	Kcnq1	0.432208	0.224278	0.411322	0.426098	0.423749	0.402924	0.289905	1.47429	2.05967	0.728844
ENSMUSG00000009549.8	Srp14	35.6391	44.6529	50.138	33.7978	32.1466	42.504	44.3834	63.3827	47.8761	45.4457
ENSMUSG00000009551.2	6330409D20Rik	7.232e-37	3.68113e-07	0.0817911	0.0385511	6.7482e-14	0.0303837	1.14387e-91	0.151546	2.44944e-17	0.0221455
ENSMUSG00000009555.10	Cdk9	22.9348	31.8282	26.3663	28.6529	27.5839	30.5893	28.3099	43.9613	44.7981	44.4483
ENSMUSG00000009563.8	Tor2a	36.0484	25.6374	25.7265	27.8402	45.8287	33.6446	29.3755	39.8931	54.0822	42.6437
ENSMUSG00000009566.6	Fpgs	134.176	143.64	150.331	133.969	178.195	210.771	156.57	56.8382	61.0846	74.4775
ENSMUSG00000009569.8	Mkl2	1.96803	2.18194	2.13907	1.99745	2.55882	2.03218	2.05531	3.86955	3.64944	3.70656
ENSMUSG00000009575.8	Cbx5	2.5718	3.10787	2.06975	2.19478	3.78122	4.74346	2.60702	2.55064	2.69084	2.04801
ENSMUSG00000009580.7	Odam	0	0	0	0.00316949	0	0	0	0	0	0
ENSMUSG00000009585.9	Apobec3	0.799095	0.726536	0.846687	0.699861	0.994254	0.865559	0.844883	20.1189	15.0884	21.9213
ENSMUSG00000009588.8	St6galnac1	0.00149822	0	5.90312e-09	6.62948e-09	6.66124e-09	0	0.00155571	0	0.000621073	0.00155451
ENSMUSG00000009596.3	Taf7l	0	0	0	0	0	0	0	0.0575173	0	0.0474634
ENSMUSG00000009614.10	Sardh	305.826	289.27	283.359	440.18	339.352	325.558	332.815	226.833	312.073	212.314
ENSMUSG00000009621.10	Vav2	8.95253	6.9471	7.04194	7.59389	9.49471	10.0758	9.96194	8.27947	9.85704	11.5763
ENSMUSG00000009628.8	Tex15	0.000792536	0.000547061	0.000644776	0.00020641	0.000336844	0	0.000589261	0.0205301	0.00155509	0.0188607
ENSMUSG00000009630.9	Ppp2cb	12.5351	12.0682	13.7413	14.7369	15.4358	14.6073	16.5073	31.1179	28.046	28.0407
ENSMUSG00000009633.2	G0s2	74.4276	349.434	422.495	76.7778	431.134	88.5165	86.5	28.9878	50.9556	36.3922
ENSMUSG00000009640.5	Dmap1	7.92707	7.73159	9.27359	6.72783	5.56101	8.93571	8.02722	10.9249	8.42166	7.72482
ENSMUSG00000009646.7	Pla2g12b	43.8951	41.1834	39.7502	31.628	39.612	51.3704	43.5047	80.2097	59.2706	67.6283
ENSMUSG00000009647.7	Ccdc109a	5.95319	4.26603	4.41419	6.17891	5.85705	6.03569	4.91759	7.7277	7.07293	6.30502
ENSMUSG00000009654.4	Oit3	3.46518	5.46511	8.06242	4.68101	4.88057	5.12355	2.9891	1.68229	2.6382	2.14369
ENSMUSG00000009670.5	Tex11	0.00111684	0.000575528	0.000668101	0.000855508	0.00125651	0.0336267	0.0254236	0.0489569	0.114469	0.000903208
ENSMUSG00000009681.8	Bcr	5.34695	4.34805	4.69193	6.30199	6.73913	6.20137	5.50305	5.03467	5.69091	5.39878
ENSMUSG00000009687.8	Fxyd5	8.54055	7.26002	9.81512	5.11627	5.92779	9.70629	6.21381	107.638	72.852	99.9351
ENSMUSG00000009731.4	Kcnd1	0.0427855	0.0105528	0.0773906	0.0222893	0.0347577	0.0379382	0.0113874	0.0910396	0.0535651	0.134132
ENSMUSG00000009733.7	Tcfcp2	2.18832	1.90363	1.69127	1.84888	2.127	2.19211	2.2254	1.45865	1.59662	1.45618
ENSMUSG00000009734.9	Pou6f2	0.000628277	0.000626502	0.000574316	0.00121344	0.000108012	0.000187722	0.000764807	0.000232339	0.000351165	0.000439483
ENSMUSG00000009739.8	Pou6f1	1.5729	0.702839	0.880196	1.24165	0.797591	0.762852	1.62027	1.13239	1.32388	0.580058
ENSMUSG00000009741.8	Ubp1	14.3415	16.9022	15.4658	17.3347	19.7511	16.3804	13.5195	14.277	16.9411	15.3414
ENSMUSG00000009772.9	Nuak2	3.46045	5.47347	6.27939	3.60251	2.2894	3.54969	2.91244	3.42229	2.84828	2.74759
ENSMUSG00000009828.9	Ick	7.77369	7.59835	9.01462	7.89451	10.948	7.17056	5.38848	9.31902	7.70744	6.03984
ENSMUSG00000009863.8	Sdhb	194.478	227.791	251.17	221.316	183.497	210.642	203.294	158.622	157.978	141.807
ENSMUSG00000009876.7	Cox4i2	0.00612311	0.206177	0.190131	0.108121	0.00260244	0.461442	0.110238	0.568394	0.352684	0.776088
ENSMUSG00000009894.9	Snap47	40.3044	33.0588	37.3088	39.8189	36.7319	39.886	51.0483	25.9221	27.3236	24.914
ENSMUSG00000009900.7	Wnt3a	0	0.0018926	0	0	0	0.00037806	0.000679531	0.000467915	0.000530417	0
ENSMUSG00000009905.4	Kdsr	3.80667	4.21202	3.81159	5.06859	6.15787	3.91942	4.3162	3.95962	3.89864	3.15947
ENSMUSG00000009907.10	Vps4b	9.17522	6.88776	5.28655	10.2537	11.555	8.88208	9.21901	7.52784	10.175	9.58301
ENSMUSG00000009927.8	Rps25	144.649	174.68	220.323	116.126	128.999	134.613	143.804	238.53	174.592	157.332
ENSMUSG00000009941.4	Nxf2	0.0337802	0	0	0.070383	0	0	0	0.030883	0.0426957	0.056081
ENSMUSG00000009995.10	Taz	21.4024	19.5803	15.1884	17.2692	15.2332	14.7709	18.4799	13.9552	15.0343	11.5733
ENSMUSG00000010021.7	Kif19a	0.482834	0.174619	0.0908648	0.104618	0.0853192	0.564184	0.401929	0.810867	0.146541	0.403887
ENSMUSG00000010025.11	Aldh3a2	74.7486	95.6922	78.9564	79.5518	77.0326	48.9197	72.4639	39.3798	38.1521	28.1782
ENSMUSG00000010044.6	Zmynd10	0.18527	0.103413	0.399389	1.46469	0.679605	0.217577	0.29778	0.160291	0.0870078	0.0291071
ENSMUSG00000010045.1	Tmem115	12.5716	14.0281	14.8398	14.7904	17.9123	17.2278	15.5194	14.1892	18.1472	16.4299
ENSMUSG00000010047.7	Hyal2	28.8669	27.9036	32.7039	20.5787	24.5001	18.0828	24.3779	19.7257	19.7634	19.1748
ENSMUSG00000010048.5	Ifrd2	15.6162	17.2122	17.9579	18.9451	23.8139	16.9296	15.4289	25.3254	17.9497	19.105
ENSMUSG00000010051.7	Hyal1	9.49604	5.71572	4.02213	7.42511	8.5575	6.64133	8.564	3.61382	8.74272	4.37747
ENSMUSG00000010054.3	Tusc2	26.0618	24.3412	22.4601	30.6364	32.7379	37.1542	30.4021	41.7475	36.4021	33.0725
ENSMUSG00000010057.3	Nprl2	8.16981	12.6873	12.5116	10.0694	9.93952	11.5756	10.5125	8.58687	8.62581	8.29857
ENSMUSG00000010064.8	Slc38a3	769.707	568.421	547.791	759.187	638.99	959.187	830.898	246.496	381.017	344.919
ENSMUSG00000010066.8	Cacna2d2	0.00341985	0.000414141	0.00987178	0.0113743	0.00203491	0.016606	0.00289957	0	0.0137911	0.0175976
ENSMUSG00000010067.7	Rassf1	2.33918	2.03548	2.30588	2.54772	3.46422	4.08907	1.88	9.87759	10.8437	12.6243
ENSMUSG00000010080.8	Epn3	0.0288531	0.0853571	0.110349	0	0.0622469	0.0511079	0.308457	0.905558	0.538367	0.572041
ENSMUSG00000010086.10	Rnf112	0	0	0	0	0	0	0	0	0	0
ENSMUSG00000010095.7	Slc3a2	12.3551	14.2069	15.4994	13.6923	16.3157	25.5792	12.1532	46.0319	62.4234	45.6762
ENSMUSG00000010097.6	Nxf1	14.9617	20.2912	21.3867	11.89	12.1791	12.7244	13.54	18.8424	18.0233	18.3709
ENSMUSG00000010110.9	Stx5a	23.7325	24.0468	27.0028	19.7229	27.6555	30.8082	28.5234	32.5759	27.7487	27.7974
ENSMUSG00000010122.7	Slc47a1	43.484	48.6707	57.5239	62.3846	52.3324	41.8638	39.2904	31.3214	35.7444	26.812
ENSMUSG00000010136.7	1700027A23Rik	0	0	0	0.0032486	0.00318086	0	0	0.0028509	0.00258537	0.0034513
ENSMUSG00000010142.6	Tnfrsf13b	0.246596	0.205897	0.188144	0.0722748	0.0707679	0.143493	0.535384	0.754054	0.610186	1.23124
ENSMUSG00000010154.6	Spire2	4.38586e-63	0	0	0.0170413	0.0368644	0.0226774	0	0.955429	1.25153	0.808683
ENSMUSG00000010175.6	Prox1	6.83086	6.26705	3.95083	6.755	7.18177	6.81011	8.45574	3.29545	4.95288	4.17567
ENSMUSG00000010205.9	Raver1	10.3026	10.5256	10.4277	9.75922	9.34937	11.0937	8.66151	15.1093	13.274	13.5937
ENSMUSG00000010277.7	2610507B11Rik	33.9837	27.5503	26.0374	33.9291	30.1773	25.0376	26.6335	20.3686	26.7892	25.4208
ENSMUSG00000010290.7	AI597479	1.82212	1.9286	1.84353	1.86338	2.11435	2.45972	1.91834	2.04785	2.57777	1.90098
ENSMUSG00000010307.5	Tmem86a	6.68345	4.05527	5.32865	6.14089	10.2439	5.95415	4.5504	27.8857	23.8681	23.9243
ENSMUSG00000010311.8	Optc	0.136443	0.0050606	0	0.0576724	0	0	0	0.124741	0.169688	0.228812
ENSMUSG00000010342.9	Tex14	0.0136017	0.0144218	0.142805	0.163495	0.0280942	0.190807	0.960425	0.736307	0.113119	0.709716
ENSMUSG00000010358.7	Ifi35	24.018	28.0638	30.1141	21.109	21.03	33.331	28.3367	34.558	23.4809	25.3125
ENSMUSG00000010362.3	Rdm1	7.7873	9.185	6.76677	6.1249	5.07428	12.7566	9.25649	6.09194	3.5803	4.3875
ENSMUSG00000010376.8	Nedd8	86.8041	94.3333	109.292	92.032	93.8027	114.964	97.4725	184.186	143.982	144.031
ENSMUSG00000010392.8	Gosr1	8.17845	7.56445	6.47598	8.85167	9.50928	9.56742	8.83439	6.16049	9.76992	7.29656
ENSMUSG00000010406.7	Mrpl52	175.455	170.306	224.204	144.47	138.537	188.739	183.434	289.301	232.992	198.694
ENSMUSG00000010435.6	Spaca7	0	0.00195167	0	0	0.00201887	0	0	0.0946559	0.0808962	0.162855
ENSMUSG00000010453.5	4632411B12Rik	10.8857	10.5454	11.8722	11.9541	14.9606	12.3183	10.0833	8.2705	9.34516	11.0224
ENSMUSG00000010461.7	Eya4	0.013994	0.0414774	0.000490709	0.0145794	0.00082871	0.0124039	0.0297279	0.0383827	0.0348026	0.0813128
ENSMUSG00000010476.6	Ebf3	0.0116133	0.0229091	0.0104953	0.000156682	0	0	0	0.0743484	0.190184	0.0279617
ENSMUSG00000010492.10	Gm16119	2.51384	3.86724	10.337	4.39787	2.75572	6.75968	5.4512	4.48756	5.14634	3.97316
ENSMUSG00000010505.7	Myt1	0	0.000139128	0	0	0	0.00218861	0	0.000386969	0	0.000351348
ENSMUSG00000010517.7	Faf1	7.055	4.85828	5.20943	7.56665	8.28976	8.7937	6.23354	6.91845	6.88115	6.16468
ENSMUSG00000010529.5	Gm266	0	0	0	0	0	0	0	0.0492721	0	0.0447366
ENSMUSG00000010538.7	1700021C14Rik	12.7137	18.6981	13.7363	9.80226	11.3896	8.6634	13.5412	9.04971	12.1693	7.72193
ENSMUSG00000010554.7	Mettl16	2.82631	2.83103	3.18241	3.71214	3.52273	4.74395	2.8226	5.24603	4.25163	4.48763
ENSMUSG00000010592.7	Dazl	0.020788	0	0	0	0	0	0	0	0.0172201	0.0690332
ENSMUSG00000010601.5	Apol7a	28.3185	27.0431	30.161	23.648	12.2623	13.3403	32.0224	4.55101	2.63953	3.74405
ENSMUSG00000010607.7	Pigyl	42.8376	47.1355	55.1389	49.0207	49.9314	57.405	46.2091	60.8662	48.4798	52.0581
ENSMUSG00000010608.8	Rbm25	8.42737	11.2528	13.7558	7.78569	8.68143	8.85803	8.96224	10.841	10.0739	10.2947
ENSMUSG00000010609.9	Psen2	115.753	119.62	121.138	152.391	171.973	152.005	105.973	133.076	133.958	130.016
ENSMUSG00000010651.4	Acaa1b	337.104	529.611	615.843	512.794	669.654	347.364	369.236	152.476	73.4809	66.0154
ENSMUSG00000010660.2	Plcd1	0.0665489	0.065741	0.0803663	0.0694694	0.0680209	0.120697	0.188866	0.691506	0.75613	0.537053
ENSMUSG00000010663.4	Fads1	82.4142	97.4886	93.3301	100.449	132.067	154.01	76.1236	43.2019	49.6411	34.206
ENSMUSG00000010721.8	Lmbr1	0.854593	0.535994	0.542807	31.2755	60.1636	0.808203	0.981394	1.00236	1.53058	0.939106
ENSMUSG00000010751.8	Tnfrsf22	0.00416242	0.0256115	0.0206303	0.295027	0.10069	0.0690549	0.610336	0.531064	1.24631	0.475974
ENSMUSG00000010755.9	Cars	13.6385	16.307	13.1656	16.3474	15.0893	17.1439	10.2506	24.3444	19.4136	26.4833
ENSMUSG00000010760.4	Phlda2	0.786426	0.387746	0.355446	0.614455	0.902468	1.48133	0.313242	5.48222	3.50458	2.44799
ENSMUSG00000010796.5	Asz1	0	0.000463295	0.000849407	0	0.119749	0.000832917	0	0.10038	0.183945	0.118064
ENSMUSG00000010797.2	Wnt2	0.455458	0.732812	1.85385	0.73746	1.01069	0.784137	0.526283	0.291151	0.205359	0.0895972
ENSMUSG00000010803.6	Gabra1	0	0.00103584	0.000949555	0.00109432	0	0	0.00223148	0	0.0201132	0
ENSMUSG00000010825.11	Grid2ip	0.00078588	0.00180822	0.0042624	0.0174063	0.0170443	0	0.00166946	0.000957972	0.00032578	0.0138685
ENSMUSG00000010830.7	Kdelr3	0.136624	0.0886026	0.0406279	0.140446	0.276877	0.0796482	0.190954	2.17793	1.56544	1.34298
ENSMUSG00000010841.6	1700006E09Rik	0	0	0	0	0	0	0.0023125	0	0	0
ENSMUSG00000010911.6	Apip	29.0788	30.0485	34.5216	16.2125	15.808	26.073	20.6657	26.2078	17.2674	23.709
ENSMUSG00000010914.4	Pdhx	13.058	8.99075	8.62694	11.4035	16.7969	10.1589	13.9067	6.29039	10.7173	6.76752
ENSMUSG00000010936.9	Vac14	8.47025	8.73435	8.48267	12.2291	10.9272	8.44645	10.55	9.97382	11.1399	8.30169
ENSMUSG00000011008.7	Mcoln2	0.388348	0.0234175	0.129843	0.504877	0.395793	0.298207	0.0885277	1.54131	0.568759	0.838093
ENSMUSG00000011034.3	Slc5a1	0.0825145	0.0650937	0.0895073	0.409683	0.134671	0.0292497	0.105173	1.21901	1.06195	0.794285
ENSMUSG00000011052.5	1700049J03Rik	0.0167441	0.0190515	0.0803369	0.0201271	0.0236489	0.0542307	0.0591007	0.00706525	0.0128144	0.021383
ENSMUSG00000011096.9	Akt1s1	56.2421	46.6852	53.5142	75.48	78.8448	62.3522	67.197	50.309	68.5927	50.5414
ENSMUSG00000011114.10	Tbrg1	29.57	32.7395	36.2404	29.6691	27.7746	45.462	33.7294	53.315	49.8348	45.9555
ENSMUSG00000011118.3	Panx3	0	0.0231785	0	0	0	0	0	0	0	0
ENSMUSG00000011148.6	Adssl1	9.43998	8.15618	7.90925	8.4034	6.85599	6.051	9.07724	7.09704	7.6918	4.70261
ENSMUSG00000011154.9	1700026D08Rik	0	0	0	0	0	0	0.00140409	0	0	0.0010973
ENSMUSG00000011158.7	Brf1	4.07034	3.97897	4.07191	4.18966	4.55936	4.81665	4.43043	5.21595	5.35779	5.24003
ENSMUSG00000011171.4	Vipr2	0	0	0	0.000552891	0	0.0151572	0	0.00218343	0.0141766	0.00297366
ENSMUSG00000011179.6	Odc1	14.6344	16.0535	16.1148	13.3396	14.628	18.3132	20.809	19.0186	26.5287	19.4467
ENSMUSG00000011254.9	Thg1l	2.97373	2.90748	2.29745	4.26411	4.47883	3.56883	2.77348	3.97241	3.90656	3.16048
ENSMUSG00000011256.9	Adam19	0.103476	0.0395076	0.0514387	0.0367071	0.0423111	0.0206606	0.0414978	0.144158	0.311205	0.299864
ENSMUSG00000011257.10	Pabpc4	20.5312	21.6924	23.6441	21.3472	24.5634	19.5574	20.1683	15.7223	19.8294	19.4081
ENSMUSG00000011263.9	Exoc3l2	1.63536	2.09549	3.22539	1.53209	1.83391	1.42438	1.21501	2.3406	1.37743	1.5147
ENSMUSG00000011267.6	Zfp296	0.574224	0.889769	0.838387	0.483094	0.128995	0.727114	0.313435	0.500971	0.279609	0.69988
ENSMUSG00000011305.5	Plin5	10.2312	22.6745	18.1754	15.3827	24.2233	15.9925	19.4798	11.5439	12.6398	10.4807
ENSMUSG00000011306.6	Sugp1	6.28219	5.16963	5.74853	5.64201	5.36583	8.23311	6.85934	7.8491	7.42953	7.19418
ENSMUSG00000011349.5	Dmrtc2	0	0	0	0	0	0	0	0	0	0
ENSMUSG00000011350.9	Gm5893	0.00468736	0.00336158	0.00231118	0.00266353	0.0108667	0.00944297	0.00407351	0.00233746	0.0042395	0.0021223
ENSMUSG00000011382.6	Dhdh	40.9202	38.1921	28.5546	39.6543	34.9918	29.5299	35.3255	8.51978	10.8673	9.23752
ENSMUSG00000011427.8	Zfp790	0.919519	0.919118	0.71712	0.904903	0.963132	1.38368	1.24374	0.943861	0.9011	0.982344
ENSMUSG00000011463.5	Cpb1	0	0	0	0	0	0	0	0	0.14866	0
ENSMUSG00000011486.8	Slc25a41	0	0	0.0507718	0	0	0.00277823	0	0.00286545	0	0.000867229
ENSMUSG00000011589.8	Fsd1	0.010701	0.00263806	0.0954993	0	0.0359263	0.00474273	0	0.0322162	0.00443602	0.058232
ENSMUSG00000011632.6	2310033E01Rik	0	0.0972881	0	0	0.00443641	0.174906	0	0	0.163456	0.00216611
ENSMUSG00000011658.8	Fuz	8.14262	11.5184	8.98447	9.90571	8.43607	11.4376	11.0084	9.57703	10.8309	5.59732
ENSMUSG00000011751.10	Spnb4	0.12516	0.000682937	0.00102377	0.000777618	0.000746901	0.0106559	0.000429895	0.0122601	0.000722211	0.00109356
ENSMUSG00000011752.6	Pgam1	44.1744	42.1832	41.0251	63.3218	56.0136	51.6521	45.5578	72.4071	64.5755	66.9819
ENSMUSG00000011831.9	Evi5	18.1066	19.7519	15.6604	22.7132	27.9692	27.0388	21.0595	19.5945	19.7975	20.5693
ENSMUSG00000011832.7	Evi5l	1.43783	0.981082	0.995279	1.35108	1.35926	1.11805	1.18145	1.39826	1.45639	0.930356
ENSMUSG00000011837.3	Snapc2	7.35665	7.88104	7.73996	7.45862	7.75542	7.9226	6.00486	11.4354	9.65611	6.34893
ENSMUSG00000011877.7	Git1	3.51165	3.83531	4.92461	4.34342	4.99807	4.12222	3.81791	7.86588	9.17227	7.02625
ENSMUSG00000011884.7	Gltp	2.24212	2.45215	2.65927	1.97043	4.20374	2.2661	2.45009	16.5529	12.8833	13.5766
ENSMUSG00000011958.11	Bnip2	12.2878	13.2608	10.1761	12.1945	11.9792	12.6519	11.7529	27.1248	25.8915	25.926
ENSMUSG00000011960.6	Ccnt1	6.36367	6.5837	8.89472	6.13608	5.73401	10.0401	8.64284	12.5606	10.1816	8.61503
ENSMUSG00000012017.3	Scarf2	1.06086	0.971761	2.33646	1.09909	0.78895	1.10855	1.2525	3.77566	3.81923	3.02739
ENSMUSG00000012042.4	4930579F01Rik	0.151899	0.0709829	0.0699173	0.0374983	0.146845	0.543162	0.0382311	0	0.00403146	0
ENSMUSG00000012076.6	Brms1l	1.20102	1.04258	1.28046	0.951639	1.47103	1.45219	1.02995	1.18572	1.09546	1.24358
ENSMUSG00000012114.9	Med15	11.6983	11.5168	13.0248	11.4728	13.1715	12.0896	8.92933	17.6233	16.6933	16.5387
ENSMUSG00000012117.7	Dhdds	12.0587	9.20875	9.53757	9.70779	8.03727	10.6662	9.74598	11.8184	10.5734	9.65483
ENSMUSG00000012123.9	Aim1l	0.954244	0.126659	0.210391	0.139311	1.55676	1.23863e-08	0.170854	0.225798	0.0818794	0.28849
ENSMUSG00000012126.10	Ubxn11	0.367171	0.295855	0.0994562	0.235453	0.232786	0.246131	0.0360395	1.06558	0.689084	1.07166
ENSMUSG00000012187.7	Mogat1	1.00411	0.959467	1.09098	0.383511	0.00308521	0	0.778125	0.992574	0.0759546	0.0463178
ENSMUSG00000012211.7	Tex22	0	0	0.168679	0.00398758	0	0	0.0623691	0	0.00105783	0.000529549
ENSMUSG00000012282.2	Wnt8a	0	0	0	0	0	0	0	0	0	0
ENSMUSG00000012296.8	Tjap1	3.03021	2.69695	2.22995	2.05538	2.81493	3.3452	2.46117	4.09959	4.88611	4.82873
ENSMUSG00000012350.8	Ehf	0.0801172	0.103697	0.118825	0.0866247	0.305859	0.0414218	0.0496348	2.1753	1.85803	1.81076
ENSMUSG00000012396.5	Nanog	0	0	0	0	0.00228408	0	0.00832432	0.00561258	0.00649766	0
ENSMUSG00000012405.9	Rpl15	32.8128	32.5466	36.8992	27.8817	30.7697	37.5178	34.0581	46.4893	43.0937	38.8337
ENSMUSG00000012422.8	Tmem167	5.67563	5.02623	5.30986	4.67968	5.12078	7.308	5.70048	10.5959	8.63645	9.27159
ENSMUSG00000012428.8	Steap4	29.3656	22.9464	16.1613	15.8848	14.325	30.6121	28.1405	95.2587	68.4001	140.962
ENSMUSG00000012429.7	2810021B07Rik	8.39084	9.72371	10.8584	7.01359	9.0666	9.4591	6.84952	10.9662	6.44757	9.01179
ENSMUSG00000012443.3	Kif11	0.195094	0.179277	0.158572	0.314021	0.346386	0.34456	0.331714	0.41081	0.390465	0.190265
ENSMUSG00000012483.4	Rpa3	7.23338	6.78009	7.29543	4.49271	5.03883	5.93425	5.97141	7.62596	5.79023	5.93882
ENSMUSG00000012519.8	Mlkl	2.45455	1.11104	2.93381	2.82142	1.19469	3.41898	4.18232	10.4175	4.7862	4.14608
ENSMUSG00000012520.7	Phox2b	0	0	0	0	0	0	0	0	0.270694	0.0160619
ENSMUSG00000012535.8	Tnpo3	10.8515	13.0214	11.9344	11.7091	10.3319	12.7593	11.154	14.2819	15.8584	14.1471
ENSMUSG00000012609.10	Ttll5	2.10872	2.64268	1.91223	2.57505	2.07374	2.24112	2.3282	1.28069	1.5539	1.5058
ENSMUSG00000012640.9	Zfp715	2.42304	2.69556	3.68712	1.83972	2.34423	2.40097	2.41599	2.14072	2.01934	3.86339
ENSMUSG00000012705.9	Retn	0.0811472	1.55238	0	0	0.110365	0	0	0.0741876	0	0.336793
ENSMUSG00000012777.7	Acpt	0	0	0	0	0	0	0	0	0	0
ENSMUSG00000012819.8	Cdh23	0.0156322	0.000277535	0.0010916	0.000463659	0.00026397	0.0203417	0.000978996	0.225226	0.0474864	0.0405872
ENSMUSG00000012848.8	Rps5	251.486	282.609	337.38	208.106	226.719	288.795	269.508	530.262	425.485	351.273
ENSMUSG00000012889.8	Podnl1	0.028838	0.0573247	0.314039	0	0.0395322	0.0255622	0.0306306	0.0354182	0.0239095	0.0239378
ENSMUSG00000013033.10	Lphn1	1.29569	0.737334	2.17495	0.826729	0.967409	1.63513	1.28672	0.731142	1.97129	0.753253
ENSMUSG00000013076.8	Amotl1	0.360586	0.497658	0.601417	0.32815	0.418557	0.352688	0.297153	0.811058	0.979596	0.519566
ENSMUSG00000013083.7	2200002J24Rik	0	0	0	0	0	0	0	2.2811	0.689545	0.690373
ENSMUSG00000013089.8	Etv5	0.95258	1.27792	0.750924	1.12737	1.04898	1.4186	0.607228	3.28681	1.5854	1.89573
ENSMUSG00000013091.4	Tmem190	0.142012	0.223817	0.0410348	0.148205	0.138914	0	0.146203	0.166006	0.112908	0.376814
ENSMUSG00000013150.9	Gfod2	1.85093	1.85543	1.30392	2.5599	5.30745	2.18786	2.37558	2.97044	2.1714	4.08177
ENSMUSG00000013155.9	E130303B06Rik	0.5601	0.552136	0.792295	0.583494	0.363573	1.13189	0.378583	1.67742	1.48465	1.81744
ENSMUSG00000013158.4	4933405L10Rik	0	0	0.106858	0	0	0	0	0.054036	0	0
ENSMUSG00000013160.7	Atp6v0d1	50.0435	48.9695	49.719	52.3542	55.8342	40.8117	49.2531	55.1345	47.7861	44.2631
ENSMUSG00000013236.9	Ptprs	1.40492	1.24777	1.72345	0.734567	0.772233	0.81856	1.10818	3.90948	5.40794	2.76649
ENSMUSG00000013275.9	Slc41a1	2.76915	1.4972	1.10534	2.44805	1.93849	2.51231	1.89172	1.50624	1.8372	2.11073
ENSMUSG00000013338.10	Fer1l4	0.00161881	0.0031926	0.00486558	0.000843213	0.000330253	0.000717463	0.000343888	0.00527857	0.00205793	0.00161249
ENSMUSG00000013353.4	4931406B18Rik	0	0	0	0	0	0	0.00105493	0.552914	0	0.0561515
ENSMUSG00000013367.4	Iglon5	0.157641	0.244294	0.285031	0.164243	0.160801	0.0621196	0.119613	0.0823634	0.0560094	0
ENSMUSG00000013415.3	Igf2bp1	0	0.00110437	0.000202477	0.000972272	0	0.000248182	0	0.00136519	0.00119382	0.00263399
ENSMUSG00000013418.8	B4galnt2	0.00471202	0.0297925	0.00158175	0.0746355	0.0365438	0.000412186	0.0761004	0.0849579	0.055182	0.112426
ENSMUSG00000013419.6	Zfp651	0.0806998	0.0610429	0.07996	0.0552961	0.0902387	0.0862577	0.159739	0.372011	0.542738	0.279046
ENSMUSG00000013465.11	Cobra1	14.1762	12.2716	8.04959	16.1745	14.7836	18.8125	10.7214	13.0933	16.778	17.496
ENSMUSG00000013483.8	Card14	0.0645951	0.00906673	0.0162481	0.450958	0.491229	0.158155	0.102232	0.147702	0.215269	0.304777
ENSMUSG00000013495.9	Tmem175	4.20809	3.25956	3.5974	3.92096	3.38979	3.6647	3.6983	4.60137	4.0783	4.0062
ENSMUSG00000013523.7	Bcas1	1.22166e-09	1.52608e-09	0.000866594	1.27269e-09	0.027492	0.0238903	0.000407578	0.0492799	1.13947e-09	0.0447391
ENSMUSG00000013539.7	D16H22S680E	21.6387	25.5776	26.8147	26.1912	19.9432	25.1704	27.4278	34.6302	35.6314	37.4636
ENSMUSG00000013562.8	4833413E03Rik	0	0	0	0	0	0	0.0323821	0	0	0
ENSMUSG00000013584.5	Aldh1a2	0.0528034	0.156341	0.00245109	0.165035	0.134732	0.023403	0.0280434	0.844851	0.547304	0.460249
ENSMUSG00000013593.6	Ndufs2	205.16	225.08	242.51	223.907	220.327	210.621	216.252	233.064	188.495	219.428
ENSMUSG00000013611.8	Snx31	0.0264749	0.000261382	0.000718828	0.0264706	0.00108153	0.000156639	0.00168927	0	0.0635184	0.0019069
ENSMUSG00000013622.8	0610007C21Rik	104.841	112.326	101.248	102.572	97.4997	123.956	118.587	135.588	126.354	92.6427
ENSMUSG00000013629.10	Cad	3.84653	4.26847	3.23098	2.34693	3.65002	1.77818	2.1642	4.2675	4.43228	2.55741
ENSMUSG00000013643.7	2210415F13Rik	0.0611618	0	0	0	0.00483274	0	0	0	0	0
ENSMUSG00000013646.10	Sh3bp5l	4.76783	5.75866	4.30916	7.48001	9.16608	10.0517	9.41757	7.03539	8.01529	7.20146
ENSMUSG00000013653.2	1810065E05Rik	0.150612	0	0	0	0	0	0	0	0	0
ENSMUSG00000013662.4	Atad1	14.405	14.7335	12.8709	17.5638	17.9983	16.7926	16.5271	14.0172	17.0411	13.9097
ENSMUSG00000013663.7	Pten	11.8062	10.5501	9.95031	13.8694	14.1208	13.0714	13.8442	12.8878	13.7603	13.0313
ENSMUSG00000013668.8	4933402N03Rik	0	0	2.33021e-304	0	0	0	0	0	0	0
ENSMUSG00000013698.6	Pea15a	4.61126	3.73266	4.63663	4.68567	4.96688	5.41629	3.35086	30.3314	19.7522	22.3929
ENSMUSG00000013701.6	Timm23	32.9115	34.4618	36.9107	37.6723	32.168	42.8227	40.9185	37.8882	37.7769	32.8779
ENSMUSG00000013707.3	Tnfaip8l2	1.89551	1.28548	1.28492	1.91385	1.08725	1.67864	2.45346	10.8851	5.25638	7.96606
ENSMUSG00000013736.10	Trnt1	5.79793	5.69476	4.90775	7.07986	6.2322	6.3229	5.69773	7.20582	5.91127	6.35622
ENSMUSG00000013766.5	Ly6g6e	0.0995628	0	0	0.103721	0	0	0	0	0.165092	0.161703
ENSMUSG00000013787.9	Ehmt2	36.2319	33.7432	43.175	34.8641	30.1573	34.3901	34.5236	79.2456	58.4591	62.1514
ENSMUSG00000013822.6	Elof1	39.0771	44.8629	53.0972	44.9093	46.8252	49.011	48.2314	71.3762	47.8141	55.7907
ENSMUSG00000013833.8	Med16	8.51122	6.21107	5.33133	7.38841	8.19076	7.4982	7.65888	9.94001	10.6122	7.07358
ENSMUSG00000013846.8	St3gal1	15.9362	15.1557	13.6041	13.449	15.004	18.5009	18.2092	18.3703	20.4047	11.1153
ENSMUSG00000013858.7	ORF61	83.0803	84.8381	104.155	81.381	91.9014	94.1961	95.0785	82.7905	83.7856	74.8917
ENSMUSG00000013878.10	Rnf170	2.63779	2.60317	2.0909	3.52989	3.81657	3.54806	3.31053	3.94247	3.70133	3.31748
ENSMUSG00000013921.8	Clip3	0.26914	0.295412	0.320904	0.339132	0.0349288	1.3122	0.163675	1.07677	2.1686	1.42068
ENSMUSG00000013928.6	Thap8	0.0112608	0	0.0726261	0.00570129	0.0738278	0.0603764	0	0	0.0552771	0.0881091
ENSMUSG00000013936.6	Myl2	0	0	0	0	0	0	0	0	0	0
ENSMUSG00000013973.6	Dedd	11.3493	11.6033	12.0421	16.4226	19.6635	12.3003	13.4752	13.6582	11.4816	21.4262
ENSMUSG00000013974.2	1810033B17Rik	0.117193	0.0577817	0	0.183132	0.0597711	0.207761	0.311195	2.19641	1.45744	2.29706
ENSMUSG00000013989.4	D430018E03Rik	0.0354001	0.0147835	0	0.0053545	0	0.0184813	0.0218781	0	0	0.00862123
ENSMUSG00000013997.4	Nit1	49.2533	57.3677	57.4986	46.3367	41.568	52.3445	47.6995	32.8214	36.9512	33.7396
ENSMUSG00000014030.9	Pax5	0.147085	0.157175	0.833889	0.913118	0.325627	1.9299	0.0390292	0.0335941	0	0.0455951
ENSMUSG00000014039.10	Prdm15	1.02088	0.864713	1.07776	0.743267	0.885846	0.744501	0.598027	0.799564	0.566355	1.43093
ENSMUSG00000014074.10	Rnf168	2.16801	1.62939	1.7516	2.02473	2.93156	3.11589	2.80489	2.67756	2.50414	3.14081
ENSMUSG00000014075.9	Tctex1d2	1.26096	1.0658	1.15567	1.70385	0.883023	1.29809	1.21098	3.64951	3.85575	2.47127
ENSMUSG00000014077.7	1500003O03Rik	88.6153	96.9349	84.4962	71.6277	82.8843	75.8893	103.083	41.7262	64.7308	47.1082
ENSMUSG00000014104.6	Sval2	0	0	0	0	0	0	0	0	0	0
ENSMUSG00000014158.5	Trpv4	0.153278	0.234388	0.352692	0.0937787	0.0807013	0.211158	0.252338	1.44802	1.51073	1.44892
ENSMUSG00000014164.7	Klhl3	0.276749	0.46761	0.274352	0.56134	0.473006	0.419884	0.433946	0.180893	0.502429	0.235099
ENSMUSG00000014177.4	Fam18b	8.95222	8.7589	8.12181	9.0388	7.33097	9.45986	10.1813	9.15335	10.2103	7.94444
ENSMUSG00000014195.9	Dnajc7	41.5522	54.6968	57.2576	41.0531	36.4017	52.01	45.0251	52.3569	49.6412	51.4948
ENSMUSG00000014198.8	Zfp385c	0.0772206	0.000971529	0.0236111	0.0774862	0.000859036	0.0211695	0.0264667	0.0232594	0.0208545	0.0210281
ENSMUSG00000014226.4	Cacybp	11.9242	17.4796	18.3816	16.534	18.3858	14.191	14.4284	18.9765	15.474	16.0479
ENSMUSG00000014232.7	Cluap1	1.77201	3.21015	2.41744	2.89652	3.30148	2.67315	2.39179	3.41438	2.84872	1.92965
ENSMUSG00000014243.5	Zswim7	9.60575	10.2824	14.5461	7.84142	8.64971	11.7883	12.2542	16.1035	11.8868	9.41273
ENSMUSG00000014245.6	Pigl	2.79233	3.52927	2.73583	2.67598	3.04829	1.88364	2.43586	2.20215	2.87936	2.26712
ENSMUSG00000014294.3	Ndufa2	159.326	201.838	258.014	170.362	151.461	194.314	194.466	369.638	235.265	272.18
ENSMUSG00000014301.6	Pam16	26.1468	31.7746	49.2804	25.2089	21.8017	36.4857	34.4831	36.3544	24.9254	28.7167
ENSMUSG00000014303.7	Glis2	0.270528	0.418845	0.34529	0.483405	0.292594	0.403086	0.832583	2.76375	4.04626	1.88412
ENSMUSG00000014313.8	Cox6c	286.723	384.441	505.037	349.694	336.313	354.255	353.785	383.188	263.683	336.429
ENSMUSG00000014329.7	Bicc1	0.248336	0.231628	0.222744	0.398313	0.499188	0.22072	0.167662	6.4056	6.81097	4.80569
ENSMUSG00000014349.7	Ube2z	8.61947	7.80625	7.00034	12.1024	14.5558	14.9631	11.8069	18.6578	18.0504	18.3204
ENSMUSG00000014351.6	Gip	0	0	0.00404181	0	0.00182436	0	0.143227	0.00817555	0	0
ENSMUSG00000014353.7	Tmem87b	5.15899	5.03481	4.64923	5.0171	4.55712	5.25912	5.84694	5.35185	7.11452	6.95398
ENSMUSG00000014355.4	Anapc1	18.0387	17.8209	11.5328	18.8216	15.0618	14.6529	18.1129	13.7675	17.4408	13.368
ENSMUSG00000014361.5	Mertk	4.29186	4.69585	6.49636	3.61189	3.81517	3.06102	3.58509	5.20891	4.13613	5.89191
ENSMUSG00000014372.7	Cyp2d10	478.803	589.777	692.401	507.519	521.858	457.806	540.148	278.598	268.13	229.54
ENSMUSG00000014402.8	Tsg101	18.1042	16.0934	17.4561	18.1369	22.7042	19.1824	19.477	27.8233	25.6602	22.3892
ENSMUSG00000014418.8	Hps5	5.16578	5.92039	5.28494	5.68856	5.21422	4.40615	6.28409	5.39051	5.47765	5.45014
ENSMUSG00000014426.7	Map3k4	3.37359	2.473	2.55738	3.80379	3.6423	2.9899	3.17377	3.02818	2.99032	2.87942
ENSMUSG00000014444.9	Fam38a	1.45759	2.08513	2.62497	1.91047	1.65517	1.15513	1.76246	11.022	7.4405	7.27902
ENSMUSG00000014453.3	Blk	0.0478935	0.0708556	0.108248	0.0249701	0.0732725	0.042471	0.00872568	0.0438255	0.0397164	0.0795218
ENSMUSG00000014470.4	Rnf166	12.5908	8.92367	9.02442	16.7503	15.7597	11.1388	13.8703	13.7064	15.8118	14.828
ENSMUSG00000014496.7	Ankrd28	2.90217	2.0826	1.46794	3.69962	4.06472	3.48425	3.96751	2.91034	4.3628	2.88523
ENSMUSG00000014498.3	Ankrd52	1.57095	0.974726	1.12804	2.80897	4.09201	2.16054	2.02257	1.31032	2.2039	1.88302
ENSMUSG00000014503.7	Pkd2l2	0.557396	0.471506	0.586158	0.678216	0.977004	1.06575	0.702502	0.949569	1.07577	0.951473
ENSMUSG00000014504.9	Srp19	13.5631	15.6077	17.9091	12.3845	15.3743	23.0068	18.9358	32.1536	25.8672	34.6748
ENSMUSG00000014529.3	4930511M11Rik	0.00235314	0	0	0	0	0	0	0	0	0
ENSMUSG00000014542.2	Clec4f	62.5553	40.673	55.5736	63.429	61.3846	58.9707	74.8159	70.682	40.9634	73.6361
ENSMUSG00000014543.7	Klra17	0.000600246	0.000986499	0	0.00125064	0	0	0.00127512	0.0873415	0.18229	0.328063
ENSMUSG00000014547.9	Wdfy2	1.28001	0.650845	0.240358	0.926216	1.32078	1.02956	0.699013	0.563052	0.820622	0.882868
ENSMUSG00000014550.8	Zfyve20	1.37941	1.18195	1.17897	1.40396	2.21759	1.64584	1.48678	1.1949	1.89938	1.88385
ENSMUSG00000014551.8	Mrps25	8.20554	12.1504	14.3712	12.4855	14.1135	17.9812	15.9865	29.8486	20.7849	24.7138
ENSMUSG00000014554.7	Dguok	10.9071	14.9892	12.4441	11.7609	10.6965	12.7575	11.4133	17.0593	12.1847	9.69936
ENSMUSG00000014592.10	Camta1	5.12308	5.87644	9.45058	6.20129	4.10147	7.3261	5.49845	10.3035	8.38189	8.08286
ENSMUSG00000014599.4	Csf1	2.92147	2.25691	2.65643	2.02974	2.90483	3.64484	2.67331	7.27132	4.30922	6.33558
ENSMUSG00000014601.8	Fam40a	3.78653	3.28891	4.02001	4.43142	4.48347	3.79626	4.62539	7.0195	6.9321	6.19698
ENSMUSG00000014602.8	Kif1a	0.00126211	0.0333841	0.0100483	0.00989266	0.00968855	0	0.0118069	0.184234	0.254198	0.232625
ENSMUSG00000014603.1	Alx3	0	0.00450697	0	0	0	0	0	0	0	0
ENSMUSG00000014606.8	Slc25a11	47.1716	42.0341	43.9291	45.9245	40.1642	38.0596	46.8794	37.9298	40.9014	30.7121
ENSMUSG00000014609.9	Chrne	0.15148	0.196922	0	0	0.176264	0	0	0	0	0
ENSMUSG00000014633.9	2310061C15Rik	18.6868	22.2742	19.3241	17.6882	27.8318	28.5658	24.9131	30.7407	15.4695	20.65
ENSMUSG00000014668.8	Chfr	4.6377	4.65142	4.24006	5.97009	5.16615	5.72972	5.38779	7.40466	5.49876	6.66851
ENSMUSG00000014686.7	Ceacam16	0.0379893	0.014902	0	0.0207117	4.10458e-07	0.0667285	0	0.345061	0.124077	0.209968
ENSMUSG00000014704.8	Hoxa2	0.196092	0.193365	0.199416	0.076606	0.0500058	0.0578352	0.10391	0.425777	0.304832	0.325544
ENSMUSG00000014725.7	Adam28	0.00350885	0.00205441	0.00525337	0.0015802	0.000671099	0.0023327	0.00174702	0.00501237	0.000181821	0.0164575
ENSMUSG00000014747.4	Ankrd53	0	0.00979019	0.00448735	0.0103429	0.0101273	0.00440023	0	0.0323923	0	0.00824122
ENSMUSG00000014748.7	Tex261	26.2785	23.0354	22.3784	39.7548	41.5914	34.6549	41.5422	48.0941	63.9762	39.9867
ENSMUSG00000014763.7	Fam120b	3.6287	4.22819	4.16108	3.49477	3.06529	4.00906	3.6489	3.54668	3.09061	3.69484
ENSMUSG00000014767.10	Tbp	9.31453	9.76507	8.92714	5.61571	5.41139	10.7421	10.2676	5.58258	6.9819	6.15856
ENSMUSG00000014769.9	Psmb1	112.675	115.482	124.735	95.7722	94.2012	112.496	122.095	119.161	112.638	90.9147
ENSMUSG00000014771.6	Pdcd2	20.0782	21.7109	28.4042	17.3193	15.5361	19.3687	18.0584	22.7641	18.7966	14.4156
ENSMUSG00000014773.7	Dll1	1.32385	1.36556	0.823196	1.91787	0.274115	1.44621	0.426713	1.03602	2.02898	2.46472
ENSMUSG00000014776.6	Nol3	0.347557	0.304939	0.421776	0.588969	0.302051	0.458152	0.777685	1.16693	1.98518	1.58209
ENSMUSG00000014778.4	Fhod1	1.46008	1.20474	1.81179	1.77231	1.09611	1.44984	1.30094	1.96166	1.43943	3.12002
ENSMUSG00000014782.8	Plekhg4	0	0	0	0	0.0393723	0	0.00615663	0	0	0.0320398
ENSMUSG00000014786.7	Slc9a5	0.130485	0.0565706	0.0489956	0.0464602	0.0663455	0.0783918	0.0575565	0.319944	0.17995	0.0539738
ENSMUSG00000014791.8	Elmo3	11.4795	10.324	10.2886	8.22632	8.73154	10.0351	9.22896	8.18832	9.01207	7.03181
ENSMUSG00000014813.7	Stc1	0.0136227	0.0268665	0.0123143	0.0141916	0.0138958	0.0241505	0.0144542	0.049811	0.124233	0.101771
ENSMUSG00000014837.8	4931428F04Rik	0.230916	0.294644	0.433579	0.106633	0.367369	0.321402	0.276776	0.398506	0.286557	0.254706
ENSMUSG00000014846.5	Tppp3	0.398348	0.196404	0.12003	0.138329	0	0.0588496	0.352591	19.3867	25.7144	22.6777
ENSMUSG00000014850.8	Msh3	3.93123	5.0972	6.11218	4.98114	6.25105	2.68547	5.40036	4.31861	3.80372	2.26257
ENSMUSG00000014852.9	Adamts13	0.635472	4.08287	6.92245	3.1738	4.59346	0.607029	0.885797	1.72662	1.97038	0.700165
ENSMUSG00000014856.5	Tmem208	35.901	36.8493	38.1417	36.8555	43.7871	60.8235	54.2377	73.9718	52.563	61.8471
ENSMUSG00000014859.8	E2f4	10.0712	9.90009	10.5871	13.3548	13.6994	16.6293	12.9905	18.6158	19.9914	17.411
ENSMUSG00000014867.3	Surf4	76.5138	74.6469	75.4124	73.8	93.4119	70.8342	83.411	108.344	107.048	97.7582
ENSMUSG00000014873.8	Surf2	11.2477	10.2607	12.0861	11.7182	10.1285	12.872	11.0368	11.6591	16.4042	11.6535
ENSMUSG00000014905.3	Dnajb9	19.0574	13.5844	11.233	17.6532	22.3786	23.3512	23.3024	26.5082	28.8316	27.316
ENSMUSG00000014907.8	Naf1	1.51331	1.44461	0.971027	1.45745	1.67305	1.45792	1.56558	1.58947	1.8159	1.76318
ENSMUSG00000014932.8	Yes1	3.72333	3.6923	4.14772	4.59759	4.44227	6.90357	5.27837	4.08466	4.66889	4.77281
ENSMUSG00000014956.9	Ppp1cb	10.5139	9.97669	8.25375	11.1592	14.0664	14.6108	11.1255	13.4253	16.1107	13.911
ENSMUSG00000014959.6	Gorasp2	48.6485	43.4906	46.0278	46.8997	51.8342	52.804	51.0591	67.8901	71.0155	60.2092
ENSMUSG00000014980.8	Tsen15	3.9191	6.48902	3.70615	3.13455	4.03516	6.69298	3.27523	6.14352	8.29858	5.06121
ENSMUSG00000015001.10	Oc90	0.00150522	0.00445287	0.00113388	0.00548832	0.00383849	0.00266848	0.00399697	0.00206419	0.00187193	0.00354011
ENSMUSG00000015002.9	Efr3a	6.33057	6.0618	5.21779	8.55172	7.94868	7.71561	7.10016	9.35826	10.7072	4.68701
ENSMUSG00000015013.8	Trappc2l	19.3341	17.0898	23.9585	21.3785	19.3933	22.2912	25.3343	29.8986	27.498	26.2853
ENSMUSG00000015016.6	Acsf3	12.3945	14.3096	14.2249	13.2171	11.4858	13.2393	16.4548	9.56266	9.23481	7.79248
ENSMUSG00000015023.7	Ddx19a	6.94717	5.78571	5.77639	6.34726	7.45158	7.11561	6.51597	7.49339	9.05245	6.24006
ENSMUSG00000015027.9	Galns	3.15837	2.51678	2.65206	4.57869	5.81821	3.49046	4.43958	10.7104	12.2046	6.99699
ENSMUSG00000015053.8	Gata2	0.0742777	0.300246	0.319202	0.193458	0.238373	0.231141	0.171207	0.237662	0.277139	0.184955
ENSMUSG00000015083.5	C8g	463.195	516.539	554.005	396.478	433.418	403.955	500.98	100.799	84.0234	153.496
ENSMUSG00000015085.7	Entpd2	2.24556	2.22076	2.24118	4.69186	3.89192	0.866115	3.12016	8.77171	11.135	6.63154
ENSMUSG00000015087.8	B230208H17Rik	9.96083	14.9883	22.0366	16.5926	14.9028	11.6705	15.8686	7.91939	9.37947	12.5131
ENSMUSG00000015090.7	Ptgds	3.62363	2.1674	3.55431	8.66787	4.31185	1.31803	2.73809	1.37384	1.65761	2.35301
ENSMUSG00000015092.3	Edf1	337.68	447.169	433.285	332.669	397.794	389.414	418.855	433.479	374.108	370.87
ENSMUSG00000015093.8	Clic3	0.740232	0.479263	0.111751	0.396366	0.383397	0.107911	0.370524	0.0138898	0.567719	0.103577
ENSMUSG00000015094.9	Npdc1	6.57122	6.85451	8.20765	6.56566	6.59209	9.368	5.06153	122.597	102.789	104.714
ENSMUSG00000015095.5	Fbxw5	19.354	16.193	17.8511	27.9322	23.6739	24.6669	21.5144	21.5406	30.1077	24.6605
ENSMUSG00000015112.7	Slc25a13	52.9575	52.1241	47.1285	62.027	59.7362	50.961	59.7305	25.9761	33.2355	24.922
ENSMUSG00000015120.9	Ube2i	33.018	32.0764	35.0409	29.7342	27.9396	37.8839	28.6252	58.2958	51.3652	44.6546
ENSMUSG00000015126.8	0610007P22Rik	13.6936	12.5472	15.2805	11.4402	11.9968	16.9321	13.1378	18.1332	16.7602	17.0978
ENSMUSG00000015127.7	Unkl	3.09604	4.07432	3.00939	5.41368	7.89306	6.01484	4.27936	3.36269	3.82777	4.67922
ENSMUSG00000015133.9	Lrrk1	4.88666	3.9051	2.86993	5.01734	2.82936	3.68803	3.532	5.5059	3.32776	3.49646
ENSMUSG00000015134.8	Aldh1a3	0.0629784	0.031935	0.0540923	0.087533	0.352757	0.144827	0.0921102	1.34343	1.44543	0.628311
ENSMUSG00000015143.8	Actn1	8.71416	7.01207	6.42149	6.31097	6.55449	5.17202	6.36197	10.2069	9.41017	8.3898
ENSMUSG00000015149.7	Sirt2	35.4993	39.5995	42.2959	36.1098	40.78	30.5812	34.9336	30.3929	30.1572	33.0423
ENSMUSG00000015165.9	Hnrnpl	51.8887	48.7861	63.8181	47.7439	50.4498	50.1247	53.9936	48.9299	45.0166	42.9661
ENSMUSG00000015176.8	Nolc1	6.15405	7.36503	6.02696	5.62513	7.78305	9.23675	7.18144	10.8963	11.5102	8.47041
ENSMUSG00000015189.5	Casd1	5.58871	5.05428	4.89145	4.91645	4.49562	5.84361	5.33904	2.73618	3.16459	2.97445
ENSMUSG00000015202.7	Cnksr3	1.27341	1.09616	1.25501	2.11754	1.51137	1.72346	1.69623	2.3266	2.37111	1.32573
ENSMUSG00000015214.7	Mtmr1	4.9732	5.04976	4.18989	6.07965	6.26413	6.85151	7.19077	3.046	3.66778	3.26761
ENSMUSG00000015217.5	Hmgb3	3.51655	2.14795	2.07957	4.17668	4.7865	3.64208	3.89146	4.09692	4.84742	4.28596
ENSMUSG00000015222.10	Mtap2	0.122452	0.0449108	0.0992158	0.0460906	0.124112	0.137266	0.220966	0.254238	0.287386	0.196514
ENSMUSG00000015224.9	Cyp2j9	5.50838	5.70034	5.16691	5.38265	5.76487	6.75616	5.68404	4.10632	3.29345	2.85221
ENSMUSG00000015242.7	Nipsnap3a	0	0	0	0	0	0	0	0	0	0
ENSMUSG00000015243.4	Abca1	9.72317	8.2632	8.51741	9.86736	10.2915	10.371	9.5719	11.8133	16.2125	15.7868
ENSMUSG00000015247.4	Nipsnap3b	41.0357	46.1239	30.6926	47.552	41.6984	29.4563	38.6254	31.21	46.2237	38.4369
ENSMUSG00000015289.4	Lage3	23.7737	25.4353	25.117	20.5954	18.8716	19.7667	22.2341	38.2676	27.0428	23.6868
ENSMUSG00000015290.8	Ubl4	21.3089	18.7319	21.7017	14.4478	18.1356	21.3261	22.0608	40.9904	33.5208	31.5987
ENSMUSG00000015291.4	Gdi1	25.4438	24.7444	29.3139	19.9497	20.7865	18.1955	19.6294	23.1718	26.0591	20.6911
ENSMUSG00000015305.5	Sash1	3.78846	3.5432	3.4031	5.18061	6.88959	4.33153	4.03951	3.2994	4.48524	3.22174
ENSMUSG00000015312.8	Gadd45b	0.563263	0.554934	0.7938	1.86706	3.62011	0.726225	1.26452	10.461	7.62529	7.2691
ENSMUSG00000015314.4	Slamf6	0.192526	0.00171748	0.0752232	0.0922497	0.107645	0.0658008	0.0258027	0.382106	0.00144401	0.260233
ENSMUSG00000015316.9	Slamf1	0.021853	0.0215491	0	0	0.0222911	0.0193706	0	0.0399576	0.0308417	0
ENSMUSG00000015335.10	Zdhhc12	21.2521	20.3181	19.0376	14.9501	13.5088	17.8103	18.1464	18.4918	17.4625	16.6584
ENSMUSG00000015337.5	Endog	44.0027	52.4716	59.0043	57.0512	43.1073	53.636	50.7851	48.1394	41.9502	31.0031
ENSMUSG00000015340.4	Cybb	1.94965	0.967151	1.24347	2.51698	4.75828	2.12054	2.05822	17.9038	13.0308	20.1345
ENSMUSG00000015341.10	Golga7	27.5304	29.6981	29.5598	30.753	32.1465	28.9122	27.6272	31.1974	30.6335	28.8032
ENSMUSG00000015342.6	Xk	0.971464	0.699213	0.560316	0.744467	0.87703	0.970214	0.700268	0.438986	0.509121	0.612088
ENSMUSG00000015354.8	Pcolce2	0.52052	0.383118	0.140109	0.404786	0.52802	0.457412	0.273029	1.23316	0.965192	1.30902
ENSMUSG00000015355.7	Cd48	1.23549	0.747233	1.23319	1.71144	1.15841	1.53376	0.889446	5.81585	3.45182	4.07396
ENSMUSG00000015357.4	Clpx	15.896	10.4923	9.69325	11.6806	17.0015	15.0029	11.4713	19.5789	16.7858	16.0915
ENSMUSG00000015363.7	Trabd	35.7005	37.5194	37.3991	39.8027	44.9008	38.6486	48.0242	34.1732	37.0151	34.9729
ENSMUSG00000015365.8	Mov10l1	0.000377571	0.000992856	0.00076388	0	0	0.000669364	0	0	0.000939115	0
ENSMUSG00000015377.9	Fam116b	1.92071	2.12689	2.50633	1.37313	1.14065	1.75097	1.87416	0.881411	0.916715	0.896246
ENSMUSG00000015396.2	Cd83	0.308554	0.165922	0.101395	1.60718	1.83127	0.870747	0.417082	2.76964	1.76787	3.32959
ENSMUSG00000015401.6	Tmem27	0	0.0506806	0	0	0.316897	0	0	0.939982	0.511453	0.085315
ENSMUSG00000015405.9	Ace2	0.0371262	0.116671	0.137514	0.0749909	0.0689642	0.01498	0.0764125	0.0927172	0.238637	0.0982134
ENSMUSG00000015437.4	Gzmb	0.179186	0.309215	0.242858	0.140003	0.411252	0.277956	0.0476662	0.245727	0.334261	0.297372
ENSMUSG00000015441.3	Gzmf	0.00183217	0	0	0	0	0	0	0	0.0642127	0
ENSMUSG00000015443.7	Gzmn	0	0	0	0	0	0	0	0	0	0
ENSMUSG00000015451.9	C4a	896.045	677.236	770.143	503.725	548.064	743.762	951.486	674.849	618.76	708.639
ENSMUSG00000015452.6	Ager	0.0431812	0.856053	1.73846	0.179289	0.159388	0.230632	0.110641	2.92271	0.543922	1.77448
ENSMUSG00000015461.8	Atf6b	7.54066	7.55328	6.16169	7.81517	14.8479	18.1152	9.7174	10.9866	18.2289	13.2649
ENSMUSG00000015467.8	Egfl8	0.319038	0.411943	0.701143	0.392586	0.300692	0.421621	0.246487	0.76455	0.674652	0.590044
ENSMUSG00000015468.8	Notch4	2.21255	2.77633	3.73104	1.18588	2.39928	5.17816	1.4473	4.55952	3.21496	5.91794
ENSMUSG00000015474.10	Ppt2	26.451	23.5446	25.2691	23.7542	27.4046	27.8621	25.2342	32.8832	36.2367	25.9146
ENSMUSG00000015476.6	Prrt1	0.156599	0.339333	0.254848	0.100502	0.0958992	0.0833123	0.132964	0.515569	0.0519497	0.136723
ENSMUSG00000015478.7	Rnf5	53.7554	64.2178	56.9818	48.7192	52.2994	51.1932	46.3238	44.8783	44.0457	37.9057
ENSMUSG00000015484.3	Fam163a	0.00012839	0.0729176	0	6.68764e-05	0.0150858	0.000113806	5.45484e-05	0.0811238	0.257492	0.0122765
ENSMUSG00000015488.8	5930434B04Rik	13.1003	14.3816	15.6796	13.1812	12.5624	13.4556	15.9036	18.1515	13.6554	15.2522
ENSMUSG00000015501.4	Hivep2	0.677106	0.679223	0.925865	0.770574	0.6501	0.731413	0.664908	0.858456	1.22647	1.32721
ENSMUSG00000015519.6	2310057J18Rik	0	0	0	0	0	0.0932334	0	0	0	0.10026
ENSMUSG00000015522.11	Arnt	5.44828	5.93659	5.25535	7.11129	6.93334	8.22761	6.50579	7.26198	7.64278	6.81049
ENSMUSG00000015533.8	Itga2	0.0271273	0.000279624	0.00102533	0.0141315	0.0415098	0.0120268	0.0432236	0.162041	0.427366	0.22593
ENSMUSG00000015536.7	Mocs2	66.2723	73.2965	70.84	82.6493	87.0292	72.6498	63.6394	78.9963	72.778	78.3856
ENSMUSG00000015542.11	Nat9	28.94	31.8724	35.6418	26.9794	20.9188	38.2811	26.8953	23.8796	24.2584	26.3054
ENSMUSG00000015568.8	Lpl	11.2784	7.36435	4.19383	9.74911	5.61922	7.74237	5.35689	84.0365	88.5711	75.4285
ENSMUSG00000015575.8	Atp6v0e	41.3745	44.8748	47.5291	60.2193	62.0348	67.5605	55.7163	150.891	141.058	147.688
ENSMUSG00000015579.4	Nkx2-5	0	0	0	0	0	0	0	0	0	0
ENSMUSG00000015597.9	Zfp318	5.22987	3.20135	2.50877	3.82772	4.70945	2.90358	3.93927	1.64646	1.87748	2.07444
ENSMUSG00000015599.8	Ttbk1	0.0724671	0.0555806	0.063386	0.0251658	0.0492854	0.0142729	0.111189	0.00362583	0.0400558	0.00501472
ENSMUSG00000015605.5	Srf	3.35751	2.82621	3.02323	3.47708	3.49629	4.41687	3.56339	4.48099	4.72101	4.89062
ENSMUSG00000015619.9	Gata3	0.102856	0.101558	0.00816804	0.0376418	0.10473	0.0262583	0	0.0495471	0.104862	0.0299907
ENSMUSG00000015627.4	Gata5	0.0177005	0.042334	0.0837043	0.073761	0.0722226	0	0	0.126373	0.162176	0.10285
ENSMUSG00000015647.8	Lama5	0.968233	0.881201	4.01408	1.30395	1.71795	0.934329	1.64544	24.3213	15.4722	16.8001
ENSMUSG00000015652.3	Steap1	0	0.290888	0.0479002	0	0.0562308	0.140943	0	2.14035	1.18722	1.20902
ENSMUSG00000015653.7	Steap2	0.312141	0.492756	0.678231	1.18281	2.32079	0.873406	0.807193	10.5128	11.3798	9.35124
ENSMUSG00000015656.10	Hspa8	355.606	516.829	459.973	354.774	418.615	241.256	400.432	578.007	530.104	402.098
ENSMUSG00000015659.6	Serac1	0.531705	0.611347	0.844877	1.33441	1.3905	1.63864	1.52004	0.535252	0.405289	0.400731
ENSMUSG00000015665.8	Awat1	0	0	0	0	0	0	0	0	0	0
ENSMUSG00000015668.7	Pdzd11	16.7844	14.2588	15.9133	14.8883	15.3435	19.6426	13.9534	20.7588	16.6552	21.1621
ENSMUSG00000015671.9	Psma2	15.8406	17.9422	19.8881	14.8011	16.1377	16.485	17.8527	22.9462	18.7285	16.6941
ENSMUSG00000015672.3	Mrpl32	25.5037	23.6866	22.7141	24.7237	22.6288	26.8249	27.3509	29.0902	25.3854	25.7437
ENSMUSG00000015697.8	Setdb1	4.29572	3.02061	3.57559	3.77581	3.15221	4.29972	3.75669	2.9172	2.54118	3.25817
ENSMUSG00000015702.7	Anxa9	0.60602	0.883342	0.750705	0.7037	0.449499	0.895287	0.717308	0.629436	0.896714	2.69952
ENSMUSG00000015709.8	Arnt2	0	0.0185479	0.000100272	0.00190672	0.000226299	0.0083363	0.00998971	0.103177	0.179337	0.101486
ENSMUSG00000015711.8	Prune	3.90228	2.77482	2.42657	5.01655	4.22767	6.03927	4.83501	10.6645	11.0742	9.47236
ENSMUSG00000015714.4	Lass2	124.128	125.838	120.281	113.503	102.094	132.223	117.852	104.599	114.448	112.648
ENSMUSG00000015721.10	Nlrp5	0.000584636	0.00230603	0.00791834	0.000372201	0.000198786	0.00129556	0.00124196	0.0325032	0	0.00727684
ENSMUSG00000015733.7	Capza2	16.0567	13.7228	14.5437	19.4107	21.4635	22.6053	19.7231	31.3367	34.4884	26.4805
ENSMUSG00000015745.3	Plekho1	6.33751	7.2717	10.7851	5.75018	6.93568	6.7772	5.78524	40.5925	26.4485	27.743
ENSMUSG00000015747.5	Vps45	7.66714	3.3846	5.19728	5.51644	2.11621	5.91029	5.99043	10.5345	9.73136	5.9727
ENSMUSG00000015748.7	Prpf3	8.22656	12.2202	15.1597	4.46332	6.59828	13.0466	8.39166	12.5854	13.7162	14.67
ENSMUSG00000015749.6	Anp32e	4.15105	4.80698	3.26762	4.63345	5.27573	3.90035	5.76919	7.34035	9.27905	9.49856
ENSMUSG00000015750.8	Aph1a	26.4148	23.6124	19.0795	26.501	24.784	24.9927	27.3726	26.4594	30.0563	22.8304
ENSMUSG00000015755.10	Tab2	13.6815	9.88733	8.85701	15.1109	19.7051	14.3191	13.5241	18.8875	21.8901	18.6958
ENSMUSG00000015757.4	Ppil4	2.88259	3.12627	3.16451	3.21002	3.40302	4.19359	3.46776	3.62566	3.89462	3.86942
ENSMUSG00000015759.4	Cnih	32.3199	31.965	29.6022	38.6071	40.2858	41.0555	37.4107	60.7141	48.0312	45.612
ENSMUSG00000015766.8	Eps8	0.649094	0.330636	0.237548	0.294594	0.182057	0.429073	0.154037	1.69111	1.92426	1.3826
ENSMUSG00000015776.6	Med22	6.68181	6.81986	4.87079	7.3623	8.36271	8.06222	8.69756	9.8515	9.14554	7.52905
ENSMUSG00000015787.9	Abo	0	0	0	0	0	0	0	0	0.000506241	0
ENSMUSG00000015790.7	Surf1	44.9517	52.2865	60.4426	48.7431	68.3917	59.8484	45.5864	48.5419	39.8904	41.0664
ENSMUSG00000015804.8	Med28	25.2512	20.9216	19.9458	24.1887	26.6557	33.0761	23.126	43.3639	39.4293	32.9423
ENSMUSG00000015806.6	Qdpr	228.469	241.564	213.89	293.625	290.281	350.909	245.847	153.884	201.141	139.118
ENSMUSG00000015812.7	Gnrh1	0.177346	0.892892	1.00793	0.712122	0.342627	0.969777	0.362449	1.39762	1.30246	1.93769
ENSMUSG00000015829.7	Tnr	0.000581176	0.0135789	0.000262679	0	9.88045e-05	0.000515158	0	0.000664164	0.000963687	0
ENSMUSG00000015837.9	Sqstm1	205.817	217.777	232.268	273.634	369.498	487.606	238.06	673.622	535.567	694.439
ENSMUSG00000015839.6	Nfe2l2	19.8087	24.1837	27.6817	24.2979	23.0223	24.3385	19.3546	29.7901	31.459	38.8264
ENSMUSG00000015843.4	Rxrg	4.50782	2.98274	2.90116	6.40117	5.3762	4.15957	4.90631	1.46608	0.886807	0.411542
ENSMUSG00000015846.8	Rxra	83.963	67.6189	63.7773	91.9019	95.3249	100.488	98.1229	60.2252	71.3151	62.1929
ENSMUSG00000015850.5	Adamtsl4	4.39712	1.38071	7.89658	0.622712	3.10034	0.899918	1.72417	10.3184	4.7612	7.56008
ENSMUSG00000015852.7	Fcrls	0	0	0	0	0.228173	0	0.0558447	0.26437	0.185457	0.152749
ENSMUSG00000015854.6	Cd5l	39.0692	15.4611	19.3179	39.1164	45.1144	36.8027	39.8153	114.231	72.5049	111.913
ENSMUSG00000015869.10	Prpsap1	50.6653	42.3602	47.117	60.1217	59.6757	45.4034	53.7383	48.9782	43.0685	42.4901
ENSMUSG00000015879.7	Fam184b	0.0555324	0.0273806	0.001047	0.0443774	0.0286489	0.197355	0.0442372	0.0126968	0.0345312	0.0345768
ENSMUSG00000015880.9	Ncapg	0.435758	0.216348	0.980399	0.496691	2.22051	0.196267	1.74505	1.20535	1.65299	0.891212
ENSMUSG00000015882.10	Lcorl	1.19696	1.21576	0.96288	1.24336	1.88143	1.46085	1.38537	0.879082	1.31393	1.20818
ENSMUSG00000015889.7	Lta4h	10.3132	8.25825	8.18138	8.13276	11.9464	11.0764	9.13635	9.92394	11.6443	10.0852
ENSMUSG00000015890.2	Amdhd1	62.1984	50.4548	50.023	70.6824	72.519	75.7992	48.2541	33.1922	59.4106	48.4557
ENSMUSG00000015932.8	Dstn	61.3355	64.0017	57.5462	72.412	81.4145	80.6193	62.1362	140.695	134.38	130.231
ENSMUSG00000015937.8	H2afy	44.0209	41.1231	43.6967	37.9137	39.5051	43.2664	37.9168	46.0102	39.8703	40.0019
ENSMUSG00000015942.3	Gtf2ird2	1.21478	1.72389	1.87479	1.60838	1.87274	1.76976	1.6036	1.62414	1.50823	2.42062
ENSMUSG00000015943.4	Bola1	31.7875	34.6191	44.3775	26.7535	27.4569	25.7116	30.6841	37.7126	26.872	25.9749
ENSMUSG00000015944.8	Gatsl2	0.584786	0.374477	0.329508	0.886086	0.9064	1.25216	0.5324	3.36037	3.28981	2.88717
ENSMUSG00000015947.5	Fcgr1	1.99203	1.24426	1.1879	2.06329	1.82357	1.90656	0.836144	12.8991	5.47931	7.39665
ENSMUSG00000015950.6	Ncf1	1.07378	0.585196	1.01624	0.741368	1.26357	1.23326	1.22952	11.4245	4.68141	7.81181
ENSMUSG00000015957.4	Wnt11	0.0913566	0	0	0.107027	0	0.223146	0.176126	0.345381	0.283851	0.314303
ENSMUSG00000015961.8	Adss	14.9144	14.309	18.1925	14.7267	13.471	15.6389	14.4397	20.6285	18.6407	20.1019
ENSMUSG00000015962.5	1700016C15Rik	0.0963876	0.0080556	0.0871301	0.100387	1.08282	0.859407	0.20475	17.0256	6.56035	4.41117
ENSMUSG00000015966.9	Il17rb	3.847	2.66407	2.62888	5.1686	4.45662	8.66652	3.45269	6.2016	9.27707	7.57076
ENSMUSG00000015968.9	Cacna1d	0.49684	0.727331	0.659508	0.848694	0.715781	0.630738	0.594472	0.607423	0.601741	0.611144
ENSMUSG00000015970.11	Chdh	27.9583	21.8541	16.9668	33.9571	37.1646	31.7045	26.3928	13.1155	25.7532	23.0605
ENSMUSG00000015971.4	Actr8	8.63867	9.28178	8.51879	9.12967	7.83902	9.32848	8.95218	5.65317	8.34968	5.45942
ENSMUSG00000015980.8	Lrrc27	0.205534	0.347917	0.231647	1.83331	0.376786	0.541919	0.349122	1.15358	1.52989	2.07597
ENSMUSG00000015981.5	Stk32c	0.0328889	0.0319356	0.0879197	0.000690294	0.0660813	0.0862865	0.000533025	0.0888433	0.134279	0.00185633
ENSMUSG00000015994.9	Fnta	12.2909	11.8439	9.78095	13.4884	14.3611	14.3253	14.4339	17.2514	14.3811	14.6921
ENSMUSG00000016018.3	Skiv2l2	2.93027	2.81681	2.40653	3.61652	4.44792	3.51431	4.10433	3.60011	5.09314	4.72803
ENSMUSG00000016024.3	Lbp	140.522	57.578	40.7882	88.9656	105.349	99.1951	109.759	281.993	472.434	437.037
ENSMUSG00000016028.8	Celsr1	0.374704	0.362579	0.363671	0.261866	0.415095	0.521152	0.36855	2.48159	3.75163	2.82605
ENSMUSG00000016087.6	Fli1	0.674762	0.609649	0.677253	0.683095	0.420418	0.365259	0.39792	2.20915	1.25801	1.55507
ENSMUSG00000016128.8	Stard13	2.72567	1.71843	1.60304	2.74791	2.47143	2.53269	2.50596	1.60786	2.53783	2.19152
ENSMUSG00000016150.9	Odz1	0.00429928	0.000579473	0.000664005	0.000306095	0.000587108	0.000690532	0.000160318	0.000671556	0.000552755	0.000537548
ENSMUSG00000016179.5	Camk1g	0	0	0	0	0.00233664	0	0	0.0951683	0	0.051186
ENSMUSG00000016181.4	Diexf	1.08317	1.14457	1.07001	1.11821	0.929134	1.49277	1.08548	0.848954	0.8137	0.77035
ENSMUSG00000016194.8	Hsd11b1	289.069	326.994	310.246	312.417	320.138	219.289	239.556	86.5273	89.4345	74.7425
ENSMUSG00000016200.7	Syt14	0.00295006	0.00349084	0.0030934	0.00184397	0.00120368	0.00209196	0.0388634	0.0651076	0.546335	0.355685
ENSMUSG00000016206.6	H2-M3	0.939688	0.826447	0.518418	1.08094	1.0636	1.37414	0.667998	1.48025	1.13859	1.26489
ENSMUSG00000016239.5	Lonrf3	0.190889	0.240708	0.264652	0.241907	0.256203	0.0991096	0.459892	0.649968	0.467069	0.52611
ENSMUSG00000016252.7	Atp5e	325.068	402.175	568.891	361.115	356.969	450.033	405.288	627.14	369.211	498.126
ENSMUSG00000016253.6	Th1l	20.1402	23.367	26.0418	20.2564	22.5805	23.6909	24.6203	21.9986	20.6868	16.9405
ENSMUSG00000016255.5	Tubb1	0.135722	0.178458	0.0817964	0	0.0923013	0.0401042	0	0.0413639	0.0375107	0.26289
ENSMUSG00000016256.9	Ctsz	156.452	123.124	120.092	254.703	282.44	113.782	158.655	212.734	171.339	172.205
ENSMUSG00000016257.9	Slmo2	21.0959	28.0761	19.0904	27.1374	27.9404	33.5188	22.6521	32.4434	33.5938	31.4113
ENSMUSG00000016262.7	Sertad4	0.139899	0.103475	0.0948555	0.164753	0.268057	0.307555	0.183323	0.175884	0.362512	0.254085
ENSMUSG00000016283.6	H2-M2	2.65773	1.81556	1.39403	0.114913	1.37418	2.5622	2.24253	2.12545	4.57427	0.280589
ENSMUSG00000016308.8	Ube2a	20.0749	23.4073	25.869	19.915	27.4911	23.9785	22.4706	30.9326	24.737	23.6984
ENSMUSG00000016319.3	Slc25a5	192.567	208.04	196.059	233.261	229.039	154.555	177.093	154.842	150.785	134.497
ENSMUSG00000016327.3	Atp1b4	0.00266901	0	0	0.0142094	0.00544503	0.00236583	0.00283492	0.0097604	0.00221283	0
ENSMUSG00000016344.8	Ppdpf	159.751	174.806	244.343	126.64	124.361	140.229	159.62	144.588	114.394	125.414
ENSMUSG00000016346.11	Kcnq2	0	0.00679274	0	0	0	0.000162063	0	0	0.0443667	0
ENSMUSG00000016349.9	Eef1a2	0	0	0	0	0	0	0.0365603	0.125879	0.256635	0.142864
ENSMUSG00000016356.10	Col20a1	1.41301	0.988278	1.6001	0.278272	0.198747	0.335724	0.474024	1.27357	0.44021	1.1576
ENSMUSG00000016382.9	Pls3	15.9008	14.241	12.5841	14.0085	15.4965	14.6617	16.0858	22.3653	24.4652	19.3255
ENSMUSG00000016386.9	Mpped2	0.246862	0.101427	0.0186052	0.192885	0.112511	0.0554716	0.371963	0.0578146	0.726907	0.00203125
ENSMUSG00000016409.4	Nkap	1.41954	1.62731	1.56388	1.46537	1.58146	2.09818	1.5225	1.39701	1.74819	1.83005
ENSMUSG00000016427.7	Ndufa1	189.422	220.656	283.536	233.889	205.827	256.326	209.232	275.914	173.787	244.437
ENSMUSG00000016458.6	Wt1	0.134292	0.000381394	0.114983	0.111236	0.101149	0.0397076	0.156716	0.840001	1.23721	0.980552
ENSMUSG00000016477.11	E2f3	7.43188	1.02647	0.656096	2.82293	6.34507	3.16678	1.55483	1.57058	6.87543	6.15685
ENSMUSG00000016481.9	Cr1l	19.9265	19.9019	16.4247	15.6213	15.318	20.7684	16.8687	24.1207	24.2809	19.2172
ENSMUSG00000016487.9	Ppfibp1	6.74215	3.73899	3.12858	7.78574	9.02621	6.71677	5.16602	7.45425	9.89554	6.3112
ENSMUSG00000016493.6	Cd46	0.318787	0.433198	0.174072	0.316979	0.0341618	0.516722	0.253674	0.0960148	0.204165	0.219245
ENSMUSG00000016494.3	Cd34	0.151532	0.256257	0.387135	0.0938185	0.35887	0.480302	0.24596	2.76964	2.4609	1.6742
ENSMUSG00000016495.6	5033414D02Rik	6.9039	6.02123	9.27022	9.59574	4.18281	7.57242	6.57734	12.1682	11.929	12.307
ENSMUSG00000016496.7	Cd274	0.432576	0.379185	0.445943	0.598288	0.438271	0.606881	0.422584	0.975032	0.712484	0.779389
ENSMUSG00000016498.9	Pdcd1lg2	0.0377389	0.000446772	0	0	0.0384984	0.00160643	0	0.00082843	0.00075127	0.00244456
ENSMUSG00000016503.9	Gtf3a	14.4174	16.0826	15.6282	12.3616	13.3021	12.9599	12.2485	12.3222	10.4943	9.10267
ENSMUSG00000016510.5	Mtif3	23.3979	19.112	19.3977	19.2388	17.9985	23.4174	19.5408	9.75568	11.3611	11.0182
ENSMUSG00000016520.7	Lnx2	2.79019	2.31659	1.42333	3.50342	4.72932	2.70012	5.29242	5.5664	13.8745	6.42643
ENSMUSG00000016524.6	Il19	0	0.0656283	0	0	0	0	0	0	0	0.221041
ENSMUSG00000016526.7	Dyrk3	0.727886	0.60294	0.526379	1.15263	0.683079	0.516122	0.618524	3.27415	2.70381	3.31115
ENSMUSG00000016528.3	Mapkapk2	17.5475	13.6851	13.5132	20.7009	21.6639	21.3918	19.726	38.4576	61.4435	48.6147
ENSMUSG00000016529.5	Il10	0.238155	0.288019	0.434722	0.270151	0.358309	0.335251	0.332717	0.754005	1.02959	0.918718
ENSMUSG00000016534.9	Lamp2	179.111	159.353	145.061	202.191	218.902	174.05	189.923	180.443	194.327	193.832
ENSMUSG00000016541.8	Atxn10	30.1343	23.7679	19.7447	30.7775	28.9009	31.3099	29.3206	39.5871	43.6685	30.019
ENSMUSG00000016552.7	Foxred2	0.0182955	0.0129437	0.00307399	0.0381197	0.135144	0.0828363	0.0194327	0.250883	0.303305	0.167035
ENSMUSG00000016554.8	Eif3d	29.1255	30.6561	29.3983	31.6042	30.9379	41.6067	34.6648	42.5356	42.3608	33.8746
ENSMUSG00000016559.8	H3f3b	78.6609	73.5648	70.3059	81.2632	69.8812	120.494	83.5604	209.703	223.764	188.03
ENSMUSG00000016619.8	Nup50	7.10535	5.5047	5.17365	8.16043	8.77278	9.51021	7.49207	12.1719	11.4112	10.2372
ENSMUSG00000016624.8	Phf21b	0.0633394	0.985606	0.186086	0.814983	0.262954	0.126347	1.31835	2.1584	2.58169	1.46831
ENSMUSG00000016626.7	Nlrp14	0.000352002	0.000433884	0	0	0	0	0	0	0	0
ENSMUSG00000016637.6	Ift27	8.22455	9.29474	10.8335	9.26064	6.93893	10.446	9.29581	19.5709	14.5129	13.3004
ENSMUSG00000016664.7	Pacsin2	12.185	10.0512	8.59083	13.0405	14.8601	14.5456	11.7255	12.0653	13.2602	13.2979
ENSMUSG00000016756.9	Cmah	11.1605	12.1166	10.2755	9.88096	10.5333	10.094	11.0136	0.488047	0.44587	0.920139
ENSMUSG00000016757.4	Ttll12	3.54067	2.40795	2.51063	3.48265	3.74199	2.83376	3.72277	5.98582	6.3435	4.64569
ENSMUSG00000016758.3	Bik	8.84703	12.438	15.6445	19.4195	12.6204	12.8677	6.65295	10.6983	4.33257	4.70739
ENSMUSG00000016763.8	Scube1	0.029323	0.000768006	0.0265067	0.0305484	0.000680957	0.0794433	0.0155671	1.21601	1.50752	0.911081
ENSMUSG00000016831.11	Tox4	4.35138	3.72677	2.93761	4.25511	4.75049	5.66503	4.45807	3.99173	4.78612	3.97085
ENSMUSG00000016833.8	Mrps18c	78.3602	63.1162	87.3418	64.7576	54.3105	83.0835	104.099	151.538	78.4568	129.392
ENSMUSG00000016918.8	Sulf1	0.0618154	0.0608979	0.0669846	0.0649058	0.340591	0.558777	0.367518	0.5195	0.522645	0.471805
ENSMUSG00000016921.8	Srsf6	31.9558	37.9133	35.3881	27.5695	33.2759	34.1948	27.3918	32.1847	30.8655	30.9151
ENSMUSG00000016933.11	Plcg1	14.6972	12.8996	12.3138	11.3205	10.9768	8.09472	13.4414	6.07	6.3991	5.40892
ENSMUSG00000016940.11	Kctd2	8.20166	7.57413	9.84354	12.6491	15.5117	12.1383	7.59282	18.5658	19.5526	15.7084
ENSMUSG00000016942.4	Tmprss6	125.031	113.332	110.952	190.407	215.681	153.203	151.041	109.547	141.992	112.187
ENSMUSG00000016946.5	Kctd5	1.16673	1.24636	1.4725	1.72237	1.73577	1.67972	1.16112	3.90918	2.82149	4.01381
ENSMUSG00000016982.4	Pom121l2	0	0	0	0	0	0	0	0	0	0
ENSMUSG00000016984.7	Etaa1	0.823245	0.747991	0.586775	0.733049	0.83797	1.05996	0.842104	0.830962	0.59502	0.681616
ENSMUSG00000016995.10	Matn4	0.0587222	0	0.0388001	0.0447154	0.0437831	0	0	0.0536942	0.0355864	0.106889
ENSMUSG00000016998.2	Svs4	0	0	0	0	0	0	0	0	0.0855196	0.171
ENSMUSG00000017000.2	Svs6	0	0	0	0	0	0	0	0	0	0
ENSMUSG00000017002.8	Slpi	2.94771	2.57761	1.54833	2.2472	5.86197	4.97677	3.57218	167.816	134.254	145.635
ENSMUSG00000017003.7	Svs3a	0	0	0	0	0	0	0	0	0	0
ENSMUSG00000017004.7	Svs5	0	0	0	0	0	0	0	0	0	0
ENSMUSG00000017007.3	Rbpjl	0	0	0	0	0	0	0	0	0	0
ENSMUSG00000017009.3	Sdc4	106.97	116.338	111.102	131.543	99.9713	189.103	148.111	244.424	207.235	189.319
ENSMUSG00000017049.4	Ccdc70	0	0	0	0	0	0	0	0	0	0
ENSMUSG00000017057.8	Il13ra1	8.1314	4.59104	4.37332	6.42534	5.75875	10.5432	8.69738	14.0914	13.0883	15.7418
ENSMUSG00000017064.4	Prl5a1	0	0	0.00157437	0	0	0	0	0	0.00168463	0
ENSMUSG00000017119.12	Nbr1	75.6555	61.6582	44.8579	72.3327	88.2993	63.0049	55.7967	33.3734	47.3786	42.124
ENSMUSG00000017132.10	Cyth1	12.1641	12.2384	11.7618	9.83203	11.672	13.6434	11.6818	9.1276	13.6355	14.3887
ENSMUSG00000017144.2	Rnd3	5.95169	5.45168	4.23499	4.45731	5.75217	6.19261	4.77817	14.4641	9.5057	16.5062
ENSMUSG00000017146.6	Brca1	0.322401	0.185571	0.115826	0.267233	0.164929	0.573234	0.299821	0.515769	0.836603	0.748936
ENSMUSG00000017165.1	Gast	0	0	0	0	0	0	0	0	0	0
ENSMUSG00000017167.6	Cntnap1	0.427148	0.390701	0.507821	0.466621	0.637048	1.18813	0.818677	0.180858	0.371063	0.354451
ENSMUSG00000017176.10	Nt5c3l	4.48338	3.24046	2.79316	2.49293	2.76236	3.85168	3.25383	4.1204	6.80559	3.35171
ENSMUSG00000017188.3	Ccdc56	76.1739	73.0804	73.2227	64.5386	49.3171	62.3132	72.2136	78.1175	74.0599	75.2189
ENSMUSG00000017195.9	Zpbp2	0.0791782	0.0489226	0.353428	0.200328	0	0.0784879	0.205923	0.0907197	0.32094	0.0435637
ENSMUSG00000017204.4	Gsdma	0	0.00407805	0	0	0.0219994	0	0.00439263	0.0197174	0.0357619	0.0537072
ENSMUSG00000017210.7	Med24	8.7572	6.24563	9.009	8.44505	4.73786	8.39104	6.78601	12.9219	11.7669	11.9044
ENSMUSG00000017211.8	Gsdma2	0	0.00121892	0	0.00128774	0	0	0	0.00226019	0	0.00205214
ENSMUSG00000017221.8	Psmd3	49.3767	43.9965	39.0261	54.0556	59.8317	55.5763	55.6538	52.9841	51.731	38.1903
ENSMUSG00000017264.9	Exosc10	15.0838	17.2148	18.5774	14.1232	10.3429	19.8265	19.8523	21.7822	15.893	18.9775
ENSMUSG00000017286.9	Glod4	49.29	47.3564	39.4176	47.2634	59.6551	52.7538	62.6116	43.8213	63.8655	27.1514
ENSMUSG00000017288.9	Vps53	14.5472	12.9715	11.8198	15.6023	17.4929	15.109	17.0185	15.4713	18.0739	15.1879
ENSMUSG00000017291.7	Taok1	0.593025	0.326495	0.0910462	0.880761	0.995542	1.15327	0.723994	0.757652	1.37385	1.66893
ENSMUSG00000017299.7	Dnttip1	9.799	9.17837	8.14113	7.8339	7.39291	9.07721	8.78576	12.7092	13.3336	13.3188
ENSMUSG00000017300.9	Tnnc2	0	0	0	0	0	0	0	0	0	0.0790661
ENSMUSG00000017307.9	Acot8	19.4091	16.3767	18.0718	14.5248	20.1536	14.1096	19.5335	11.4333	9.4197	10.2927
ENSMUSG00000017309.5	Cd300lg	2.61431	3.9064	4.88257	2.22956	2.94965	2.0904	2.23457	1.36514	1.80501	0.526156
ENSMUSG00000017310.7	Spint4	0	0	0	0	0	0	0	0	0	0
ENSMUSG00000017311.8	Pyy	0	0	0	0	0	0	0	0.42464	0	1.62905
ENSMUSG00000017314.6	Mpp2	0.171419	0.151875	0.113909	0.0583401	0.0328959	0.186162	0.0446153	0.409617	0.592213	0.220817
ENSMUSG00000017316.6	Ppy	0	0	0	0	0	0	0	0.350928	0.318302	1.91206
ENSMUSG00000017344.4	Vtn	2376.59	2137.26	2594.88	1574.11	1632.71	2011.02	2134.39	2028.7	1464.8	1982.36
ENSMUSG00000017376.8	Nlk	7.53593	8.43355	10.05	8.29457	7.52339	5.21419	9.48327	5.52639	8.21334	8.03725
ENSMUSG00000017386.4	Traf4	23.638	25.8187	29.0873	28.7999	29.8223	27.2818	25.3806	22.2673	24.7385	25.4833
ENSMUSG00000017390.9	Aldoc	17.8356	14.1626	12.7824	18.3931	18.0578	18.5612	13.6691	18.0062	17.4946	15.0487
ENSMUSG00000017400.4	Stac2	0.0190986	0.113066	0.0863757	0.0398249	0	0.0677462	0.000694651	0.139784	0.237684	0.09518
ENSMUSG00000017404.6	Rpl19	112.53	123.674	145.267	99.2592	105.633	119.2	119.044	222.975	163.014	151.571
ENSMUSG00000017405.8	Nek8	2.96597	5.04162	7.68104	3.87035	3.58014	4.9984	3.46172	9.4072	5.97641	6.53897
ENSMUSG00000017412.8	Cacnb4	0.00450079	0.122363	0.0834739	0.0175905	0.00548948	0.0801175	0.110042	0.0378995	0.0709281	0.0959207
ENSMUSG00000017417.8	Plxdc1	0.447701	0.3022	0.294648	0.232818	0.415263	0.46858	0.186757	0.522534	0.384175	0.354176
ENSMUSG00000017418.7	Arl5b	3.35196	3.05041	2.41668	3.26876	3.37793	2.91389	3.64602	1.83869	2.52454	2.29303
ENSMUSG00000017421.10	Zfp207	24.8891	23.5953	21.4335	23.4952	21.133	29.241	26.0567	26.995	23.8935	22.6881
ENSMUSG00000017428.9	Psmd11	29.3799	26.7646	33.9302	23.8108	39.0499	31.3444	26.1534	30.5238	32.0459	29.1963
ENSMUSG00000017446.7	C1qtnf1	0.351774	0.366163	0.240026	0.674811	1.26382	1.43497	0.892795	3.48526	4.23846	2.09218
ENSMUSG00000017453.4	Pipox	147.305	168.427	159.876	138.837	114.798	111.398	144.842	60.3331	57.1247	59.364
ENSMUSG00000017466.3	Timp2	2.62281	1.86714	1.7115	2.58688	3.19787	2.65498	3.09897	17.4799	17.7175	12.9983
ENSMUSG00000017478.7	Zc3h18	12.6621	12.7896	12.914	13.8993	14.1498	13.9006	11.1126	12.1446	11.6002	12.9244
ENSMUSG00000017485.4	Top2b	5.71513	9.99874	7.89409	10.4742	10.126	9.35759	8.66029	8.38897	11.1801	6.34553
ENSMUSG00000017491.7	Rarb	1.03348	0.802928	0.93392	2.36386	2.46804	1.54035	1.51891	2.51344	2.64456	2.02732
ENSMUSG00000017493.5	Igfbp4	876.334	888.529	840.754	915.885	910.787	1036.6	1091.03	575.781	702.631	560.71
ENSMUSG00000017499.9	Cdc6	0.11071	0	0.200359	0.230906	0.112726	0.0409397	0.0490601	0.910259	0.353755	0.230596
ENSMUSG00000017548.9	Suz12	4.51507	4.45128	3.5152	4.42405	4.74132	5.5764	3.75405	3.36108	5.02571	3.71459
ENSMUSG00000017550.7	Atad5	0.137112	0.19689	0.214892	0.273087	0.15273	0.276215	0.119045	0.444293	0.258296	0.3325
ENSMUSG00000017561.9	Crlf3	2.56799	2.94117	3.05728	3.00691	2.80183	3.73441	3.10477	5.26977	3.65293	5.29952
ENSMUSG00000017588.2	Krt27	0.00509715	0	0.00921519	0	0	0	0	0	0.0334988	0
ENSMUSG00000017607.3	Tns4	0.179293	0.0471321	0.0108046	0.12503	0.134098	0.106266	0.121462	0.0764869	0.284548	0.0995254
ENSMUSG00000017615.5	Tnfaip1	8.18457	8.07093	8.11002	10.4099	10.7911	13.3886	8.33078	19.2902	22.9053	19.7204
ENSMUSG00000017631.10	Abr	0.801078	0.658101	0.529279	0.983994	0.951123	0.932426	0.957276	5.00028	5.14528	5.1217
ENSMUSG00000017639.6	Rab11fip4	1.33957	0.756163	0.523419	3.06517	6.03329	2.16556	1.74432	1.12313	1.34361	0.805067
ENSMUSG00000017652.8	Cd40	0.426949	0.472122	0.143321	0.264088	0.129449	0.369366	0.201731	0.632589	0.318808	0.291821
ENSMUSG00000017664.10	Slc35c2	21.8885	12.0403	12.3002	24.1905	33.9748	18.7999	21.4363	25.894	23.0793	22.5463
ENSMUSG00000017667.9	Zfp334	0.0747684	0.10727	0.0737509	0.0920775	0.145639	0.222984	0.0361076	0.497249	0.400204	0.445807
ENSMUSG00000017670.10	Elmo2	3.16592	3.11884	3.2813	3.82962	5.41207	5.64814	2.69411	8.02229	12.4676	8.23349
ENSMUSG00000017677.5	Wsb1	12.7457	10.3675	11.6116	8.30869	7.60992	18.1969	19.8383	10.0881	17.9277	11.0807
ENSMUSG00000017679.10	Ttpal	3.07347	3.05882	3.36843	4.20757	4.51409	6.65563	4.85412	7.53265	8.6637	7.20096
ENSMUSG00000017686.10	Rhot1	9.82007	9.45465	10.5021	9.3054	11.0915	10.4844	9.54654	9.07858	11.1358	9.60664
ENSMUSG00000017688.8	Hnf4g	0.00688588	0	0.000968872	0.028045	0.0522665	0.0248288	0.0438702	0.0503452	0.0229318	0.000347646
ENSMUSG00000017692.8	Rhbdl3	0.000198397	0.00097819	0.0417614	0.0908575	0.206144	0.054602	0.000827865	0.0985548	0.141773	0.12947
ENSMUSG00000017697.3	Ada	0.550863	0.217634	0.59716	0.344455	0.863253	0.489941	0.664429	1.77686	0.94347	1.79708
ENSMUSG00000017707.8	Serinc3	57.0421	52.0136	41.1723	66.7225	81.8763	71.6963	82.7595	130.565	233.588	167.243
ENSMUSG00000017713.8	Tha1	3.04805	2.88981	3.96181	2.12566	3.19273	3.66707	3.61809	4.67933	3.6337	5.2985
ENSMUSG00000017715.5	Pgs1	3.26893	2.4652	3.5764	4.25063	4.74216	4.17983	3.74429	15.3055	12.7776	14.6237
ENSMUSG00000017716.8	Birc5	1.27856	1.07589	1.51828	1.58495	1.32965	2.26512	0.969217	11.8116	2.35171	2.20986
ENSMUSG00000017718.8	Afmid	63.225	99.2958	114.584	75.3449	43.4904	68.4872	79.7913	14.1631	14.6212	8.84057
ENSMUSG00000017720.2	Trp53tg5	0.0353707	2.79666e-08	0	1.51664e-134	0	0	0	0	0	2.45468018207115e-317
ENSMUSG00000017721.8	Pigt	21.3377	14.9499	16.4018	21.3518	21.712	25.3334	22.9236	33.6456	35.0969	28.2247
ENSMUSG00000017723.5	Wfdc2	5.68414	7.5324	11.482	34.2314	48.5663	2.99768	8.13806	41.2534	37.9351	31.1576
ENSMUSG00000017724.8	Etv4	0.161888	0.078738	0.366357	0.0265618	0.0260001	0.144145	0.294101	0.99823	0.877523	0.383585
ENSMUSG00000017733.4	Spinlw1	0	0	0	0	0	0	0	0	0	0
ENSMUSG00000017734.9	Dbndd2	5.19983	3.16069	4.43573	2.70652	4.96152	3.58071	3.8117	9.68794	6.67899	10.2449
ENSMUSG00000017737.2	Mmp9	0.263235	0.0582206	0.116455	0.0766773	0.552325	0.10469	0.0583386	2.10344	1.03496	2.46313
ENSMUSG00000017740.9	Slc12a5	0.560938	0.774172	0.701841	0.459099	0.301017	0.456416	0.216729	0.158265	0.356404	0.303673
ENSMUSG00000017747.7	Ghdc	6.82545	4.69897	4.98448	5.37763	5.7906	8.05281	7.02927	5.19057	6.3486	6.03046
ENSMUSG00000017754.7	Pltp	10.1688	7.68823	9.7395	8.82584	11.405	7.87924	9.50231	54.0499	36.2716	50.5689
ENSMUSG00000017756.7	Slc12a7	20.6235	21.8877	25.0635	21.1797	18.8692	17.6914	18.2371	15.1032	14.3453	15.8612
ENSMUSG00000017760.9	Ctsa	137.637	111.732	97.5063	158.122	185.816	93.4882	111.214	127.459	134.186	121.641
ENSMUSG00000017764.2	Zswim1	1.89216	1.01987	1.2582	2.03909	1.13137	1.6386	1.6892	2.66748	3.67875	2.20225
ENSMUSG00000017765.9	Slc12a4	5.16504	4.11309	4.76396	5.30869	5.73083	6.66892	6.40982	9.37626	11.6431	9.63918
ENSMUSG00000017767.3	1700020C07Rik	2.23965e-46	0.0400207	1.34017e-12	0.097311	1.16511e-05	9.30472e-05	0.0014066	1.15253	1.16169e-08	0.077555
ENSMUSG00000017774.12	Myo1c	5.66703	4.33817	4.87411	6.61485	7.4909	8.26049	6.83006	17.0211	20.7441	15.8936
ENSMUSG00000017776.8	Crk	11.0299	9.08984	7.88652	11.8953	14.9349	13.7987	12.0845	12.0364	15.5894	13.2379
ENSMUSG00000017778.8	Cox7c	445.573	521.2	650.392	447.834	491.39	460.325	408.771	359.397	321.244	326.148
ENSMUSG00000017781.10	Pitpna	25.0081	29.9281	33.973	40.0059	43.4177	33.3483	34.5214	84.9617	75.2793	66.9975
ENSMUSG00000017801.9	Mlx	23.2139	24.1175	23.4065	22.85	22.9137	31.6146	22.0076	23.6708	27.9271	27.6571
ENSMUSG00000017802.8	Fam134c	21.2714	19.5523	15.6119	25.5198	26.9757	22.5971	23.8723	15.0502	16.055	16.211
ENSMUSG00000017817.4	Jph2	0	0.0271916	0.00079898	0.0143587	0.0140575	0.0366663	0	0.0756464	0.125915	0.0457863
ENSMUSG00000017830.8	Dhx58	6.0576	3.63078	3.62014	5.59335	5.71591	6.86569	5.3967	3.88839	2.32164	3.71788
ENSMUSG00000017831.7	Rab5a	17.5114	18.5529	16.024	14.3454	17.3884	15.5848	16.568	13.9637	17.1435	13.1735
ENSMUSG00000017832.2	Hspb9	0.104137	0	0	0.126384	0.123749	0.322619	0.11061	0.285617	0.172681	0.259327
ENSMUSG00000017837.6	Nkiras2	9.29114	7.80625	7.43852	7.31711	7.42146	9.23045	9.38559	11.4448	9.99475	11.8938
ENSMUSG00000017843.6	Ppp2r5c	15.3294	14.4672	10.8393	18.2453	21.0783	16.5413	14.8435	18.9158	18.9198	13.9878
ENSMUSG00000017858.6	Ift52	10.8063	9.51981	8.77102	12.1253	9.87291	10.182	10.3475	9.53985	10.3321	7.40367
ENSMUSG00000017861.5	Mybl2	0.392079	0.129518	0.179636	0.283364	0.189512	0.189583	0.340942	0.404618	0.288079	0.405537
ENSMUSG00000017868.9	Sgk2	19.5946	14.4903	14.8375	17.6904	28.2191	21.3383	13.2132	8.02803	7.37077	7.69689
ENSMUSG00000017897.11	Eya2	0.17818	0.040472	0.0548109	0.032298	0.0303123	0.0428871	0.0429638	0.370671	0.897954	0.647682
ENSMUSG00000017914.7	BC034902	0	0.113603	0	0	0	0	0	0	0	0
ENSMUSG00000017922.6	Prl3c1	0	0	0	0	0	0	0	0	0	0
ENSMUSG00000017929.7	B4galt5	5.07956	5.65083	4.99615	7.63988	6.22034	7.95682	7.29122	20.5223	21.0103	19.6266
ENSMUSG00000017943.9	Gdap1l1	0	0.0266022	0	0	0.0910585	0	0	0.0815901	0.148023	0.0900976
ENSMUSG00000017950.9	Hnf4a	104.556	105.416	91.864	110.657	108.949	128.49	113.227	104.432	119.545	104.399
ENSMUSG00000017969.7	Ptgis	0.635909	0.919507	0.72998	1.0533	0.995344	0.608932	0.456234	3.97387	3.97867	3.34449
ENSMUSG00000017978.10	Cadps2	2.97405	2.43434	2.54494	2.53359	3.77607	2.5484	3.69873	3.62378	3.99678	1.86509
ENSMUSG00000017999.9	Ddx27	7.45484	7.17491	7.0659	6.31679	7.74364	8.10894	7.96729	10.9042	8.9482	7.32098
ENSMUSG00000018001.11	Cyth3	0.664628	0.594279	0.377054	0.724262	1.07202	0.698524	0.820447	1.87846	2.62582	1.37215
ENSMUSG00000018008.6	Cyth4	1.72867	1.08869	1.12325	1.7353	2.09537	1.54949	1.12402	10.4747	5.19218	10.0005
ENSMUSG00000018012.5	Rac3	1.02066	0.710796	1.26057	0.616982	0.80468	0.717447	1.32187	1.4773	1.77534	1.11332
ENSMUSG00000018040.3	Rrp7a	19.5758	19.6686	16.4172	26.7205	23.0324	20.7658	19.63	30.2987	27.813	24.3349
ENSMUSG00000018042.10	Cyb5r3	220.968	211.214	222.099	227.373	249.504	227.224	209.107	242.142	231.322	186.102
ENSMUSG00000018068.7	Ints2	0.807813	0.428574	0.536278	0.973854	0.262289	0.90529	0.651484	0.64764	1.59422	1.5242
ENSMUSG00000018076.8	Med13l	1.00275	1.08904	0.739615	0.939023	1.21779	1.07395	0.798891	0.605808	1.48468	1.28329
ENSMUSG00000018102.4	Hist1h2bc	106.145	122.347	137.882	132.649	139.514	140.682	117.802	196.294	130.834	155.28
ENSMUSG00000018126.8	Baiap2l2	0	0.0286913	0.00217437	0.00551887	0.00613404	0	0.00681311	0.456921	0.967298	0.250534
ENSMUSG00000018143.4	Mafk	4.88929	3.69284	3.92233	5.9029	7.38195	5.33343	4.41009	8.2285	8.93527	9.24233
ENSMUSG00000018160.9	Med1	4.70242	4.21678	4.20232	8.79184	6.07987	6.22246	4.76967	4.39744	3.44469	3.16866
ENSMUSG00000018166.8	Erbb3	21.9809	15.9533	14.0664	27.2887	28.3021	29.0909	18.6851	21.5992	25.2621	25.8792
ENSMUSG00000018167.4	Stard3	8.68518	8.89505	8.56205	9.24256	10.5141	9.02604	9.28855	10.7685	10.5219	8.8958
ENSMUSG00000018168.8	Ikzf3	0.125986	0.0931708	0.0711765	0.0164055	0.0642555	0.103131	0.103417	0.181892	0.0964612	0.0965775
ENSMUSG00000018169.6	Mfng	0.492056	0.452008	1.34733	0.51214	0.437372	0.465518	0.31422	1.60026	1.34851	1.27322
ENSMUSG00000018171.3	Vmp1	83.4584	83.6394	82.2787	80.0463	86.0581	129.155	125.515	283.413	194.285	225.798
ENSMUSG00000018189.6	Uchl5	5.5905	5.97792	6.09607	6.13498	6.24029	6.13103	6.04013	8.61157	7.70782	7.27188
ENSMUSG00000018196.11	Glrx2	14.6461	16.6301	17.2689	18.4221	18.8152	25.8293	19.9617	29.3173	27.2593	24.5375
ENSMUSG00000018199.8	Trove2	0.181665	0.264045	0.158449	0.395515	0.331604	0.562306	0.260666	1.09633	1.09668	1.1297
ENSMUSG00000018209.9	Stk4	4.1617	3.18985	3.25752	4.48782	4.01781	3.8504	4.421	5.594	4.76791	4.78971
ENSMUSG00000018211.6	Wfdc15b	0.355101	0.647301	0.133851	4.38778	2.88106	8.23095	0.943728	32.6556	25.908	21.8318
ENSMUSG00000018217.6	Pmp22	1.45098	1.27693	1.50939	1.35642	1.21661	1.26866	1.12206	6.636	8.09224	7.35461
ENSMUSG00000018238.6	Gdf9	0.480623	0.707048	0.512523	0.249525	0.493854	0.242518	0.254906	0.713343	0.39816	1.19625
ENSMUSG00000018239.3	Zcchc10	1.74054	2.31219	1.75685	2.13457	2.71602	4.74626	2.50345	4.58395	3.45832	3.99336
ENSMUSG00000018259.6	Prl8a2	0	0	0	0	0	0	0	0	0.0637279	0
ENSMUSG00000018263.8	Tbx5	0.0002701	0	0	0	0	0	0.00114756	0	0	0
ENSMUSG00000018286.6	Psmb6	159.315	190.29	222.011	142.483	162.945	177.244	173.508	256.992	204.051	181.788
ENSMUSG00000018287.6	Spag7	23.8744	30.5195	23.0107	24.8761	24.6223	23.4897	25.5676	22.9586	23.2341	18.7625
ENSMUSG00000018293.3	Pfn1	267.864	282.112	320.12	252.517	231.578	302.891	273.334	624.81	453.4	439.797
ENSMUSG00000018322.4	Tomm34	5.21631	7.15141	7.32066	7.31376	7.21928	6.39922	4.2507	10.6772	8.95769	7.2613
ENSMUSG00000018326.3	Ywhab	26.621	29.7083	28.016	29.7956	33.3024	32.9652	29.6899	44.5164	45.677	40.2538
ENSMUSG00000018334.9	Ksr1	0.37236	0.223088	0.37743	0.34809	0.303611	0.24839	0.148644	0.512369	0.781054	0.500511
ENSMUSG00000018339.5	Gpx3	36.819	5.63364	3.57481	15.5308	135.099	10.6479	18.8259	3008.97	3276.05	6057
ENSMUSG00000018340.7	Anxa6	35.6733	33.0555	31.0633	37.4695	45.9869	40.2649	32.5382	77.8685	90.4999	70.9327
ENSMUSG00000018341.6	Il12rb2	0.0907627	0.0894927	0.0410022	0.127421	0.324139	0.18106	0.0481849	0.0622247	0.0940531	0.179287
ENSMUSG00000018347.9	Zkscan6	1.31757	1.45797	1.73956	1.4817	1.69414	1.84497	1.42881	2.67218	3.02336	2.3134
ENSMUSG00000018362.7	Kpna2	7.8611	9.0318	6.80325	7.76174	9.50685	9.63725	11.0856	13.8945	13.0806	12.435
ENSMUSG00000018363.10	Smurf2	7.37833	6.93331	6.11775	6.04541	7.3112	7.00632	9.04688	5.06683	7.42335	6.48207
ENSMUSG00000018372.7	Ccdc45	4.12406	3.28116	6.39637	2.03801	2.86723	3.82534	2.2124	3.03506	1.75103	3.74955
ENSMUSG00000018377.4	Vezf1	2.25753	2.3558	2.15218	2.53574	3.05515	3.01454	2.38182	3.3902	3.56805	2.82568
ENSMUSG00000018378.6	Cuedc1	1.5854	1.37101	2.39915	0.827673	1.26118	1.9892	3.00364	2.54431	2.20772	1.95668
ENSMUSG00000018379.11	Srsf1	38.8844	48.9763	38.9391	33.0505	37.0445	43.4289	31.3875	38.4174	31.3159	25.5372
ENSMUSG00000018381.8	Abi3	4.30203	4.2336	5.09553	6.52227	5.23564	4.25935	3.37222	12.3182	5.91519	8.42094
ENSMUSG00000018387.6	Shroom1	13.0214	12.7358	20.8394	13.5612	4.34598	5.68033	5.36797	7.00808	12.1527	11.637
ENSMUSG00000018395.12	Kif3a	0.77423	0.71324	0.659277	0.935954	0.723909	1.0213	0.648539	4.80152	1.98096	2.44346
ENSMUSG00000018398.12	Sept8	0.762695	0.504714	0.985779	0.407612	0.431479	0.773263	0.375738	2.90976	2.43164	2.46201
ENSMUSG00000018401.10	Mtmr4	5.43731	5.56282	5.20641	5.90243	8.53871	5.80985	5.89881	5.74441	6.45255	5.28152
ENSMUSG00000018405.7	Mrm1	1.19973	1.50744	2.89923	2.42783	0.976199	1.06241	1.34194	0.919088	1.4484	1.05266
ENSMUSG00000018411.10	Mapt	0.340973	0.615001	0.808475	1.31041	0.377579	0.305653	0.19453	0.187455	0.580897	0.098372
ENSMUSG00000018412.9	1700081L11Rik	5.36887	5.30061	3.04276	5.45027	6.30349	6.4076	6.59816	5.40047	7.54537	7.29952
ENSMUSG00000018415.8	4933439F18Rik	6.04464	7.36049	7.2006	9.34433	8.34801	7.19661	8.23117	3.64275	4.69275	4.10261
ENSMUSG00000018417.8	Myo1b	27.6419	18.5594	17.3108	20.5829	26.8938	22.0835	28.5766	14.945	20.7782	18.2098
ENSMUSG00000018425.10	Dhx40	6.10315	6.37376	5.68978	8.63615	10.0646	8.47279	7.82332	9.33745	11.8888	9.02785
ENSMUSG00000018427.7	Ypel2	1.55834	1.49051	1.12284	2.606	3.52588	1.72914	1.96624	7.81369	9.12209	7.88772
ENSMUSG00000018428.8	Akap1	25.3147	21.8442	22.584	24.1722	33.1936	18.4739	20.9929	11.576	13.7482	15.4946
ENSMUSG00000018433.8	Nol11	6.5619	3.74748	5.38863	6.9479	7.69523	8.61864	6.24006	7.46648	9.74437	10.8874
ENSMUSG00000018442.7	Derl2	49.1771	55.7823	49.6071	35.1879	45.6309	44.702	48.9676	47.6054	39.9036	46.102
ENSMUSG00000018446.7	C1qbp	90.2668	96.9686	119.443	93.3887	64.4903	73.6626	84.2341	84.1399	54.157	56.5469
ENSMUSG00000018449.5	Rpain	46.205	40.7949	38.7794	46.5727	38.6937	32.2592	47.7828	52.9472	33.4321	41.8204
ENSMUSG00000018451.5	6330403K07Rik	0	0.0418247	0	0	0	0	0	0	0.0351651	0.0704204
ENSMUSG00000018459.9	Slc13a3	8.07931	3.84548	3.33992	8.09965	5.50762	4.51969	7.33569	5.06884	2.90623	7.3139
ENSMUSG00000018470.2	Kcnab3	0.28097	0.297712	0.306972	0.157524	0.232385	0.100334	0.148517	0.272347	0.0966505	0.0831537
ENSMUSG00000018474.10	Chd3	52.0593	56.5776	61.8526	32.2246	49.0403	29.7847	38.6872	13.3339	11.4114	12.787
ENSMUSG00000018476.7	Kdm6b	3.96595	4.44073	4.71926	4.61996	3.93199	4.7486	4.14831	4.55295	4.89359	4.49118
ENSMUSG00000018479.6	1700125H20Rik	0.0154865	0.0101807	0	0	0	0.00228788	0	0.00471942	0.00855971	0.00856998
ENSMUSG00000018481.9	Appbp2	2.61845	2.82427	2.5242	3.0624	3.20739	3.21806	2.55122	3.16077	3.55972	3.29564
ENSMUSG00000018486.2	Wnt9b	0.214355	0.198923	0.227962	0.0788148	0.0643096	0.122945	0.107143	0.760829	0.20908	0.230265
ENSMUSG00000018500.2	Adora2b	0.00315067	0	0	0	0	0	0.0351952	0.060601	0.137392	0.385158
ENSMUSG00000018501.10	Ncor1	43.5416	50.0907	37.8086	49.4442	53.8212	41.2236	39.8619	21.6156	27.3273	24.8363
ENSMUSG00000018507.10	Trpv2	0.446633	0.242143	0.363845	0.489731	0.183971	0.988691	0.285254	1.70072	1.14177	1.7638
ENSMUSG00000018509.2	Cenpv	31.9322	32.0161	32.3141	33.8999	39.0908	33.4781	39.9371	24.8357	19.8925	18.6007
ENSMUSG00000018537.9	Pcgf2	4.76068	5.07454	4.71126	2.94029	4.39375	5.73183	4.95856	9.03806	9.07233	6.85664
ENSMUSG00000018541.4	Cwc25	3.65397	4.0006	3.02188	2.76206	3.08401	3.38176	2.9369	3.41882	3.84887	3.65631
ENSMUSG00000018543.8	1700001P01Rik	0	0.0126687	0	0.0267679	0	0.011388	0	0	0	0
ENSMUSG00000018547.8	Pip4k2b	3.5898	3.5067	3.0929	3.15593	3.85642	3.57986	3.64633	4.34867	4.70658	4.15328
ENSMUSG00000018548.8	Trim37	2.62714	2.70576	2.74274	4.14679	4.22859	3.43095	4.25703	3.75111	3.61105	2.65629
ENSMUSG00000018554.6	Ybx2	0.00970334	0.112748	0	0.0202173	0.505591	0.168962	0	0	0.0948726	0.0949856
ENSMUSG00000018559.9	Ctdnep1	48.1678	39.743	43.3961	40.4998	43.141	56.4932	43.9086	67.9753	55.8497	59.7097
ENSMUSG00000018565.10	Rai12	26.6629	35.5188	37.6282	30.2217	20.2564	32.7998	35.4496	48.3196	34.5033	44.0786
ENSMUSG00000018566.7	Slc2a4	0.0468891	0.652217	0.0922978	0	0.119491	0.750184	0.407063	0.107169	0.520356	0.0848163
ENSMUSG00000018567.8	Gabarap	298.483	344.696	374.222	359.178	384.224	374.505	372.83	672.571	500.313	526.398
ENSMUSG00000018569.6	Cldn7	0.381955	0.313726	0.287601	0.330089	0.726331	0.282467	0.252013	10.2796	7.05804	4.93565
ENSMUSG00000018570.10	2810408A11Rik	0.0881827	0.114527	0.209708	0.127988	0.118471	0.581692	0.0468168	0.529521	0.434533	1.38125
ENSMUSG00000018572.4	Phf23	10.5581	10.8482	11.7494	10.5046	13.9679	13.0625	11.1902	18.8728	14.804	17.0289
ENSMUSG00000018574.8	Acadvl	238.097	292.341	358.497	237.614	278.769	224.488	267.817	187.773	137.317	148.169
ENSMUSG00000018581.7	Dnahc11	0.0119183	0.00431143	0.0110437	0.00035594	0.0043075	0.0250978	0.000661967	0.000467611	0.00364522	0.0265379
ENSMUSG00000018583.4	G3bp1	12.241	12.1656	11.7109	11.9372	13.4146	17.3334	12.6142	25.1117	21.9991	22.9155
ENSMUSG00000018585.9	Atox1	204.865	218.507	288.418	154.72	275.499	206.226	162.167	655.873	466.435	672.891
ENSMUSG00000018589.8	Glra2	9.15037e-05	0.000135347	0.000951226	0.000238314	9.33381e-05	0.000486657	0.000495678	0	7.58642e-05	0.000146485
ENSMUSG00000018593.6	Sparc	18.3072	18.832	22.384	23.6883	17.6012	27.1231	14.1485	106.867	85.58	67.94
ENSMUSG00000018595.6	Glra4	4.39083e-197	1.13748e-284	4.58753e-19	6.22366e-177	0.006035	0.000580019	6.05681e-212	0.0035552	0	0.0101964
ENSMUSG00000018599.5	Smcr7	9.59018	15.3131	16.5748	12.8664	13.5963	10.2378	10.5624	9.25402	7.72026	11.901
ENSMUSG00000018604.11	Tbx3	12.6834	23.3705	22.5642	13.1607	8.66078	5.49248	10.2332	1.94723	3.9185	2.15699
ENSMUSG00000018620.2	Mmp20	1.64766e-124	0	0	0	0	0.000259062	0	0.00534391	0.00484618	0.00202983
ENSMUSG00000018623.8	Mmp7	0.31323	0.123899	0.0567615	0.524353	0.577262	0.111374	0.935709	136.644	113.452	97.7822
ENSMUSG00000018634.9	Crhr1	0.00384318	0.00800057	0.00463209	0.00533828	0.000435581	0	0.00136069	0	0	0.000354461
ENSMUSG00000018648.9	Dusp14	1.29441	0.732062	1.22597	2.96812	2.08355	0.50416	0.795348	10.3906	16.4906	13.3734
ENSMUSG00000018651.7	Tada2a	4.3949	3.5602	4.00651	3.372	5.18421	3.51805	2.77749	3.19604	4.75581	3.65152
ENSMUSG00000018654.10	Ikzf1	1.10214	0.193441	0.21707	0.478154	0.459265	0.883017	1.14259	1.19762	0.563155	0.969792
ENSMUSG00000018656.5	Fam115e	0	0	0	0	0	0	0	0.0013133	0	0.0155371
ENSMUSG00000018659.6	Pnpo	80.6769	87.8676	91.9971	109.828	107.638	111.255	103.407	68.5755	67.3998	75.316
ENSMUSG00000018661.10	Cog1	8.39837	14.0795	11.4906	9.52405	8.89834	8.19153	8.16644	16.3332	12.2792	13.3751
ENSMUSG00000018666.7	Cbx1	9.12865	9.12154	8.60783	8.67288	8.39635	8.51831	7.43262	8.65362	6.96293	6.88508
ENSMUSG00000018669.8	Cdk5rap3	24.4483	20.6833	30.0581	20.3753	24.7309	23.9186	27.1389	32.8694	29.9676	25.1808
ENSMUSG00000018672.9	Copz2	35.7013	30.1619	42.8868	35.1478	33.9824	41.7615	36.4661	70.0722	55.0005	41.3433
ENSMUSG00000018677.3	Slc25a39	491.268	481.387	525.6	673.938	679.089	793.778	659.496	1036.43	1045.94	713.074
ENSMUSG00000018678.6	Sp2	2.03939	1.52754	1.76882	2.14815	2.25538	2.17065	1.74379	2.596	3.40319	2.80488
ENSMUSG00000018697.7	Aatf	7.67988	8.58101	10.8069	11.8451	12.0221	8.92596	8.98973	9.05681	9.79075	8.54966
ENSMUSG00000018698.7	Lhx1	0.0150436	0	0.0128215	0	0	0	0.00797946	0	0	0
ENSMUSG00000018707.7	Dync1h1	39.5832	37.492	29.3585	43.9664	45.808	35.0304	40.8345	34.5414	53.3452	45.6496
ENSMUSG00000018727.12	Cpsf4l	10.2238	12.4252	14.2905	7.57435	4.48806	8.00495	13.4298	5.32172	2.39282	3.04356
ENSMUSG00000018733.3	Pex12	3.66467	3.91122	3.46213	5.82012	5.6119	4.3741	5.17139	2.72189	3.38524	3.93249
ENSMUSG00000018736.8	Ndel1	15.8304	17.217	13.57	22.3776	26.0817	17.8652	21.7697	20.6492	33.077	26.5299
ENSMUSG00000018740.8	Slc25a35	1.41162	1.12425	0.559549	1.34655	0.720677	1.19799	0.893765	1.07177	0.979985	0.916767
[truncated: 35,306 more rows]
