# Supplementary material for: Concurrent activation of growth factor and nutrient arms of mTORC1 induces oxidative liver injury
Source: Cell Discov. 2019 Nov 19;5:60. doi: 10.1038/s41421-019-0131-9 (PMC6868011; doi:10.1038/s41421-019-0131-9)
Supplement: Supplementary file 2 — Supplementary Table S2 [file 41421_2019_131_MOESM2_ESM.csv]

	log2Con/Con	log2Tsc1/Con	log2Depdc5/Con	log2DKO/Con	Cluster
Gnai3	0	0.255992138642703	0.327625019647183	0.26330549959916	4
Apoh	0	-0.292152501852313	-0.0961063785981475	-0.483945409011935	5
Narf	0	0.475947466914556	0.352576680583802	-0.492390190993637	5
Cav2	0	0.0729175560385067	-0.377566737218335	1.79350474725394	2
Klf6	0	1.66519270419697	0.767636480266558	4.4749483583265	1
Scmh1	0	-0.812783029407445	-0.326480405893193	-0.230890821931137	5
Cox5a	0	0.176595676433014	0.109260587050846	-0.016285063494242	5
Tbx2	0	-0.556309465403639	-0.370819077716893	0.543258487844937	3
Fer	0	0.374033970197067	0.369034454909345	0.235521358430499	4
Xpo6	0	-0.395575125094584	-0.361686102864075	0.0581987823165071	3
Tcfe3	0	0.197430759800488	0.438168264852204	1.12838119226181	2
Baat1	0	-0.484911263292852	-0.476344066577542	-0.425509832966395	5
Gna12	0	0.89473652113916	0.201841970750045	-0.72151591351284	5
Slc22a18	0	0.0677142633224817	0.108453040896882	0.0139584924116924	5
Igsf5	0	-0.327763833666243	-0.202778688023688	-0.175395623477426	5
Dlat	0	-0.0228695603520567	0.0290150448535192	-0.770812056889295	5
Sdhd	0	0.54219027375442	0.420578723285793	-0.00402619995312272	4
Gpr107	0	0.461117768569488	0.520720558771854	1.00693086312807	2
Mid2	0	0.0202502712548927	0.0268145359078272	0.655333915037102	3
Trim25	0	0.419706338784968	0.577750298387221	0.440808867650728	4
Scpep1	0	0.641598547203017	0.197619093386579	0.724153303699663	4
Mnt	0	0.0674571418710542	-0.650437137337827	0.56225901019332	3
Itgb2	0	0.589723532618283	0.763158569900892	3.09557770089411	1
Tpd52l1	0	-0.585050061492032	0.154442870577261	-0.705388469507991	5
Pemt	0	-0.300849625749538	-0.266702969294095	-0.376963340927692	5
Cdh1	0	1.85449722932832	1.19077050934517	1.89747565078148	2
Arvcf	0	0.21203313143122	-0.0691769662247372	0.0304261372585982	5
Comt	0	0.562323125341427	-0.319360485027068	-0.82509848210077	5
Rtcd1	0	1.04027120311745	0.674606270047682	1.35509902521118	2
Dbt	0	0.011007774152475	0.180338880213931	-0.526441670612821	5
Dazap2	0	0.222002630497814	0.125387494702556	0.704111628422836	4
Mcts1	0	0.00324277544137289	0.235609035471966	-0.20031766147933	5
Trappc10	0	0.545100743915486	0.0888183989622967	0.617230247376311	4
Ccm2	0	0.400742947885188	0.399685679271587	0.915018636096822	4
Tbrg4	0	0.174569658798368	0.236048015926838	-0.149270741602234	5
Ndufa9	0	-0.117273949715287	-0.165656139041465	-0.58091718020027	5
Galnt1	0	0.499602477471618	0.518896727745131	0.879824951484533	4
Mkrn2	0	0.190692780311423	0.410789927304281	0.110644028943769	4
Pparg	0	-0.967225130069389	-0.803073937901893	1.50193035361129	3
Raf1	0	0.811939380719756	0.476827842019081	0.712154801305722	4
Sept1	0	0.284584864435735	0.482660403590115	0.222224197471348	4
Acvrl1	0	-0.0612876047010727	-0.835453844256987	0.149358481339596	3
Acvr1b	0	0.303732720088858	0.185098465128076	-0.514170535366848	5
Tom1l2	0	0.682578270749827	0.285752496052475	0.438599347600916	4
Zfp385a	0	0.446070336389821	-0.0104817822789151	1.38211210925227	2
Itga5	0	-0.122220878109615	0.142810949802593	1.20649682581004	2
Wdr77	0	0.284491316674678	-0.0123475507685636	0.210107036321878	4
Atp5f1	0	0.0197056948772511	0.145564840090934	-0.302043338134663	5
Hnrnpd	0	-0.484267318439544	-0.261909239523724	-0.494219827810983	5
Dynlt1c	0	-0.364368434306224	-0.178393800727935	0.530094128481886	3
C1d	0	-0.0564092555031555	0.159867115243659	0.0252995678995403	5
Gm2a	0	0.926636183239809	0.836467333253761	1.42916820827617	2
Krit1	0	0.124328056910203	0.196923469641701	0.329932689564539	4
Clcn4-2	0	0.499816403600586	0.225284504996616	0.405290339502022	4
Myo18a	0	0.218322273851602	0.130597452272509	-0.144962226273552	5
Haao	0	-0.234562030839573	-0.0315622028886544	-1.27231638048131	6
Cd52	0	-0.185610342456054	-0.12618842697763	2.35997018647996	2
Abhd15	0	0.585318469046664	0.0129607163063832	0.0483226827178233	4
Kat2b	0	0.207557048667912	0.0140556159519952	-0.222450074988008	5
Rab5b	0	0.394211104802461	0.124683000738739	-0.0843263667919186	4
Spg7	0	0.149505594599794	0.030101974700673	0.482959734989133	4
Sult5a1	0	1.58505464839181	0.294038535934105	-5.58877241793072	7
Rpl13	0	-0.266179785521115	0.0277826873305344	0.771014154319396	3
Chmp1a	0	0.397013971953473	0.401443066389703	0.528393866481762	4
Rpa1	0	0.880177400776027	0.462477987612714	0.649368699019911	4
Serpinf1	0	0.162104017899473	0.0476538752599085	0.0409425194388517	5
Tubgcp3	0	-0.472027861219549	-0.69858413761407	-0.240175242478196	5
Polr3d	0	-0.0896321327768932	0.465309044667733	0.807402365916581	4
Tcf7	0	-0.0496139654715724	-0.243890886132252	-1.08150390620903	6
Ddx3x	0	0.676373757105556	0.812391592478119	1.04737289794496	2
Usp32	0	0.921846623700267	0.412966939376847	0.356752323960457	4
Txnrd3	0	0.115403996000528	0.187633471729851	-0.532864172690741	5
Znf512b	0	0.234827010348995	0.129772251786479	0.209132188901194	4
Dnajc5	0	0.455932991737783	0.430212629368414	0.667190341639438	4
Tpd52l2	0	-0.283472149990692	0.0378440373362667	0.563108049419179	3
Fmr1	0	-0.00528727006382039	-0.0646742083647448	0.219075935202442	3
Pxmp4	0	-0.0120670804405472	-0.0959985741832207	-0.712160047767009	5
Dlg3	0	-0.156055473693892	0.0790487847212241	-0.369607777547443	5
Gnb1l	0	0.75298277872891	0.590867490868842	0.762946196013474	4
Mmp11	0	-0.283883623939212	-0.200607402284095	-0.524394874489786	5
Smarcb1	0	-0.151055520762009	0.162800123919638	1.03200742088821	3
Hip1r	0	-0.230443183138169	0.410972790205983	0.742312848865858	3
Nsun5	0	-0.0625343564256212	0.431729718951906	0.135369659997834	4
Top1mt	0	0.378425440128377	-0.0979907998523337	0.0497206313484851	4
Snrpn	0	-0.544020589100993	-0.195968541739569	-0.525907871663722	5
Mmp14	0	0.285759217790111	0.74599434081137	3.05511017688364	1
Slc7a7	0	0.290200867947038	0.49415543444509	2.2653774698604	2
Oxa1l	0	-0.139161985829813	-0.0957487454029677	-0.206705067935952	5
Heatr6	0	-0.450684292568424	-0.622551662851613	0.551544732108007	3
Ilf2	0	-0.329773470252061	-0.0688194898820162	0.396154853977291	3
2500003M10Rik	0	0.110737628127089	0.0685017057071773	0.21392075789132	4
Snapin	0	-0.242904703143443	-0.237271108760213	-0.143541374026003	5
S100a6	0	0.591238685551558	0.806896313200978	6.12258194529684	1
Icam2	0	-0.12508178053446	0.0639934826930046	0.260936158958806	3
Mapk7	0	0.802514462182289	-0.0394086354414558	1.97264261165309	2
Epn2	0	0.359589652353977	0.213557676700957	2.34142209496689	2
B9d1	0	0.960541857550963	1.38190468457692	2.58686562621924	1
Sec24b	0	-0.519862076257916	-0.106850653823934	0.368326233887157	3
N4bp3	0	-0.148257280307095	-0.0855916815671557	0.184556357705324	3
Rmnd5b	0	-0.0417470132696867	-0.370710414554444	0.294216811296342	3
Nhp2	0	-0.0178107943384919	0.203007090164637	1.09465079622119	2
1300018I17Rik	0	0.00245666115369182	-0.1637528506372	0.00715273955357032	5
Zfp276	0	-0.602018464860237	-0.167796605755253	-0.745782334179226	5
Mfsd10	0	-0.415908189120601	-0.59688389616832	1.01923095737089	3
Luzp1	0	0.35509385938599	0.566948806518187	0.753817113363202	4
Kctd10	0	0.56219704530589	0.568227855843777	1.87295152184397	2
Poldip2	0	0.118161512467366	-0.0106129333575957	-0.366878933749332	5
Ift20	0	0.0504003657273716	0.288095570624818	0.397328096546354	4
Col6a1	0	-0.138188017517214	-0.176530253089633	2.06865029565406	2
Pcbp3	0	0.779683563038054	0.282713867540862	2.85211492727692	1
Lgals9	0	0.164915337033435	0.198702968227357	-0.0227650868099782	5
Araf	0	-0.338956885037593	-0.130166373816644	0.0093083066197533	3
Cfp	0	-0.194474707746134	0.426197118439499	2.0445492255566	2
Uxt	0	0.0479478429628412	0.0606419536615148	0.676736227033613	3
Cnnm3	0	0.387023874595069	0.190688817707452	-0.132410594985545	4
Lman2l	0	0.3822717823447	0.308549168769358	-0.392269492585561	5
Mcm3ap	0	0.10334344636183	0.215320978887161	0.04367702848414	4
Pcnt	0	0.079464118293105	-0.190134257688792	-0.138945186939082	5
Ftcd	0	0.0106908737668182	0.0440197925345956	-0.533110688934556	5
Mxd1	0	0.369562496398784	0.370328443619779	0.92675191945966	4
Gmcl1	0	0.604339223676872	0.158582659359496	0.541086745007865	4
Snrnp27	0	-0.527577895785783	0.0484737520234646	0.0838276967039433	3
Oas1c	0	1.56388238953046	0.81368820725988	-0.156504187445635	4
Ocrl	0	0.156079498435523	0.250435524872709	0.875023849143444	4
Calm1	0	0.107497584870943	-0.308879189720428	0.27790779648231	3
Agpat3	0	0.541393075830896	0.345016058939044	0.343602993237201	4
Sema6b	0	-0.275136356253162	0.062964057669176	1.6096831448817	2
Dpp9	0	0.35209918243915	0.168354335939598	0.129271347507611	4
Ramp2	0	-0.882741961559645	-0.632390037048987	-0.254838011946763	5
Lsr	0	0.170035383618409	0.219603597401569	1.1366499270694	2
Gramd1a	0	-0.403948361573813	-0.336354268647413	0.412623490431852	3
Hpn	0	-0.486384684815564	-0.246999931088161	-0.37674839656511	5
Ckb	0	0.27553550036855	0.301569589599641	2.4068981943147	2
Sp1	0	0.329999292811085	-0.0177843235115559	-0.166734111285078	5
Myg1	0	-0.384029614605515	-0.156249216496087	-0.147551353670868	5
Rarg	0	-0.573089659779741	-0.938692922850078	1.0080745300366	3
Pfdn5	0	-0.233979208711907	-0.0244530794945313	0.544389708036054	3
Rrp15	0	0.169930494357851	0.606971454294221	0.85585461356131	4
Rnd2	0	0.861539998050872	0.663188554598736	2.92200884126753	1
Srr	0	0.791635108215423	0.410239811130049	-0.138092964780643	4
Acp5	0	0.543068432436056	0.174445543933421	-0.0395526615594624	4
Fbxo9	0	0.575066020779553	-0.151638537367614	-0.249923565182826	5
Ccdc132	0	0.138086234924829	-0.0840937442737203	0.606043370212643	3
Apbb3	0	-0.547609422161987	0.138898253655483	0.776312903447009	3
Hars	0	0.322628849542039	0.494477351065048	0.9562435197363	4
Zmat2	0	0.046016190999968	0.29430283000852	0.76506763931114	4
Smg5	0	0.427047502837369	0.585406246149732	0.398993515989448	4
Cct3	0	-0.37058851766681	-0.086306611053217	0.43163983874122	3
0610031J06Rik	0	0.0999051273151611	-0.109752396242728	0.311035363425127	3
Mef2d	0	0.812878237338471	1.00936141645722	1.33213247272382	2
Tmem79	0	-0.424148889579997	0.0108921768688209	-0.711322319846216	5
Snd1	0	-0.160643779393616	-0.0778965739074777	-0.293890970518101	5
Col18a1	0	0.477703390493333	0.0771076492058076	-0.0065261685171485	4
Slc19a1	0	-0.442805071560438	-0.440774315454379	-0.112289285670543	5
Kpnb1	0	0.170612467136755	0.184245590516196	0.851608322722407	4
Npepps	0	0.619251699107023	0.000652937768985316	0.385355424576197	4
Mrpl10	0	0.228058153939256	0.152791279913628	-0.247533038422293	5
Cyp51	0	-0.488441932454789	-0.140489350219988	0.980303086230061	3
Tcf25	0	0.10114928539263	0.135241861477595	0.361915819769395	4
Tubb6	0	0.314580710881841	0.209596213899764	2.23077768084329	2
Def8	0	0.349837021092159	0.469163546079764	0.279343470633611	4
Col1a1	0	0.870071725347614	0.282112842401706	5.25943120896657	1
Itga3	0	0.0596972404044319	-0.173119472058661	2.54250455702135	2
Itfg2	0	-0.170950500492344	0.121369592444921	0.237440820761923	3
Gtf2h4	0	-0.026333441996132	0.0878770448140256	-0.171226661435144	5
Tubb5	0	-0.434904045329727	-0.390344256574117	1.22885310751208	3
Ell2	0	0.0607681608526697	0.390561392477561	0.460702893828804	4
Jup	0	0.364666105830002	0.128402409648068	1.13181276085102	2
Klhl10	0	0.101123957691816	0.122307868197722	0.431901132093598	4
Nom1	0	0.637026313573747	0.713092669907642	0.643145765847817	4
Ergic1	0	0.750146647424806	0.465385182830016	0.896421326976608	4
Tcea3	0	-0.117525774378827	-0.000288654880796455	-1.03409637882044	5
Ifrd1	0	0.361109963837243	0.562997581737248	2.11018367957873	2
Stk38l	0	0.359820576448125	0.561093661391122	1.67072798221819	2
Brpf1	0	-0.404275047858796	-0.0840755897389911	0.126574512834566	3
Akr1b3	0	0.660835759625629	0.429705297926569	2.03894580127214	2
Gstt1	0	-0.375085475225493	-0.139203903304027	-1.26497116237715	6
Gstt3	0	0.632824085449504	0.799743561258145	1.77638200096449	2
Ddt	0	0.091185810959569	0.26582158552877	0.232520025825612	4
Tat	0	-0.0175651753503874	1.82965761093451	2.09102594694636	2
Ddx18	0	0.352810219601706	0.445694743234997	0.718444895236544	4
Ubl3	0	0.143304680105108	0.136319311425001	0.133125950873561	4
Gramd3	0	0.152046420816691	-0.0142116583145238	-1.01092981802054	5
Eef1e1	0	-0.281042712664795	0.132265781461057	0.597406846502644	3
Akt1	0	0.491094911699933	0.52824291576661	0.829455418141073	4
Tcirg1	0	0.722507128052419	0.227054880022557	0.75192582553115	4
Naglu	0	0.0334935476269573	0.0845739874680094	0.519994721369915	3
Coasy	0	0.429725271753814	0.369813445325068	-0.218536960689517	4
Smo	0	-0.82104299946137	0.0858547270171663	0.42807446433039	3
Tspan33	0	0.168504377245965	0.240666521470687	-1.85272808494689	6
Crnkl1	0	0.261736923683456	0.269183362810938	0.541078503102144	4
Rin2	0	-0.07675157301058	0.238632359875155	0.481621610853267	3
Chordc1	0	0.0506406644041989	0.17539190051487	0.614305938834787	4
D10Wsu52e	0	0.204541865469313	0.333642398006806	0.597068614545901	4
Pwp1	0	0.0987719514538436	0.0972768770479363	0.607654879333481	4
Fbxo7	0	0.154213594322965	-0.202645221497018	-0.209248661631281	5
Capns1	0	0.0518214514049871	0.193320631338728	1.09451094783881	2
Lrp3	0	0.226613646797887	-0.0547737002067447	-0.666142060651503	5
Clpb	0	0.477902909556511	0.28087280887634	-0.262381704702724	5
Sept7	0	0.174564529011481	0.180031250559204	1.00031651543512	2
Zdhhc4	0	0.07210235286463	-0.0559959002975798	0.637221363118657	3
Rac1	0	0.267647034282074	0.281704149704832	0.676576814291057	4
Nup214	0	-0.474517281284106	-0.197623832533627	0.792741961977753	3
Ugp2	0	0.214986468827445	-0.590658571897842	-1.19850328646981	6
Trmt1	0	-0.412209075870206	-0.105126361138553	-0.0803355344837794	5
Nacc1	0	0.600710234909036	0.351923973679459	1.3415231401377	2
Nfix	0	-0.776029602605037	-0.239242491840416	-1.25759417994069	6
Slc1a5	0	-0.960887668164044	0.0802910074298736	0.787343479033253	3
Uba1	0	0.143343181178501	0.0535332638102129	0.107289349881814	4
Vwf	0	-0.510663624379239	-1.11205513536174	2.42299569578522	2
Siae	0	0.733752854279541	-0.0988093119026763	-0.384010718854054	5
Esam	0	-0.795229174286836	-0.422732482010974	0.390857186400354	3
Spa17	0	-0.782148989003151	-0.357014688703308	0.343568016343826	3
Fam50a	0	0.352395639333164	0.229863579628509	0.559361921944404	4
Emd	0	0.0110110122698732	0.143537661150129	0.489479879630248	3
Taco1	0	0.772946901870646	0.622240893655174	-0.231793187635793	4
Grik3	0	0.787617264714859	0.369611116621385	0.530005366673073	4
Sipa1l2	0	0.755935306336627	0.335838790686082	-0.561639282103198	5
Ap4e1	0	-0.0433559988294587	-0.0529916605756824	0.20526253883943	3
Blvra	0	-0.0191120530183997	-0.00796009791029505	0.0923353866405837	3
Idh3g	0	-0.367351878011155	-0.262844354291097	-0.410556171116434	5
Ssr4	0	-0.539048804923409	-0.209694420601464	0.154806649351771	3
Bcap31	0	-0.0622912355741567	-0.0321977768071339	-0.220127802479436	5
Fam98a	0	0.306175489489034	0.264132307683048	0.235923427217724	4
Mll1	0	-0.641315932132176	-0.618000815559085	-0.179207937182231	5
Ift46	0	0.284491490920406	0.318630347984421	0.213587655799577	4
Tmem25	0	-1.00155777032747	-0.602160963225924	-2.25979008473732	6
Trappc6a	0	-0.329249144431638	-0.062546685751689	0.562480966148783	3
Supt6h	0	-0.0543936433528488	0.280553794157546	0.553021689095322	3
Unc119	0	-0.330757305833987	-0.676418914958075	0.732847703242423	3
Rab34	0	0.109971373058945	0.0677273478355147	0.634686036173588	4
Sdf2	0	-0.225831174909237	-0.0282192055545661	-0.109726333983038	5
Ccne1	0	0.556249732614214	0.452257754676701	0.646380373716059	4
Bbc3	0	0.209841403553432	0.447121984164465	1.09456489862839	2
Psmc3	0	-0.0349602729031075	0.0322489168356572	0.13516382035764	3
Acp2	0	0.204372675672609	0.228939968210004	0.25731606349766	4
Slc39a13	0	-0.570127126109083	0.113943453773935	-0.0104936269472862	3
Celf2	0	-0.610272706595739	-0.570671053780874	-0.227938405673272	5
Nr1h3	0	-0.15564379560397	0.149856940200181	-0.436345060317326	5
Ddb2	0	-0.495504231463677	-0.437690880522927	0.498145217678445	3
Sfpi1	0	-0.0442565566634975	0.153757342075737	2.19098123853703	2
Sf3a1	0	-0.248824301571248	-0.214877079437888	0.112325466079721	3
Stat6	0	-0.326339101379076	-0.184271920041835	-0.532051367858794	5
Vrk3	0	0.64537148217167	0.842373218148678	0.482679413473161	4
1500002O20Rik	0	0.0247074736535425	0.562507981305568	0.978216089366061	2
Paxip1	0	0.465455499363066	0.344434030092328	0.406427290130025	4
Rmnd5a	0	0.493642245792405	0.3563375953097	-0.205669333550484	4
Mov10	0	-0.148941721468163	-0.0595542322108348	0.00434292278346763	5
Rhoc	0	0.594827192420556	0.452288572574667	3.48629858210291	1
Tead3	0	-0.174603295857452	-0.690976632074825	-0.806747770479	5
Ppard	0	0.0289420294469945	0.219172022929212	0.318449938316386	4
Peg3	0	-0.093293250069229	-0.0895026797654781	2.53827397840483	2
Metrn	0	0.636946019109234	0.422732777464502	0.369145004678258	4
Lmf1	0	-0.231345820057672	-0.399795898373354	-0.767384825887074	5
Narfl	0	0.392528440854376	0.0828017353018299	-0.171977926584649	5
Angptl4	0	0.093648281724181	0.130657074855813	-0.112432908150906	5
Rab11b-ps2	0	0.239306144258059	0.201992752163978	0.39248398376455	4
Dbf4	0	1.15958378306726	0.0647187864249222	1.2283607385711	2
Daxx	0	-0.39494144679318	-0.0247057679636916	0.386215855221939	3
Cd320	0	-0.029790097534841	0.154509037947139	0.305244104435636	3
Ipo4	0	-0.14517894696145	-0.37983003970852	0.114677399324069	3
Tm9sf1	0	0.447276296901013	0.163709380265363	0.169082836289813	4
Rec8	0	1.19173670692423	0.209886262347555	-0.838134446275489	5
Irf9	0	-0.0137289624343554	0.253195846471347	-0.596887557566203	5
Gmpr2	0	-0.0718696059331454	-0.117597892654612	0.107190796599437	3
Mdp1	0	0.104054468396873	0.218670962138991	0.796686398291866	4
Dhrs1	0	-0.0135551541711127	0.198264239736663	-0.699822340782089	5
Tmem161a	0	-0.209739362898845	0.217113262993364	0.124975776968438	3
Armc6	0	-0.800820064986327	0.309576428149362	0.680023308025798	3
2310045N01Rik	0	-0.156036036793729	0.11473101878404	0.42920856618859	3
Slc25a42	0	0.841524656794201	-0.139957451908153	-1.68032555392689	6
Snx9	0	0.104518629853621	-0.168818133752095	-0.133074690340339	5
Ranbp3	0	-0.0883471548409944	-0.0917965002317192	0.250240467034402	3
Ndufa11	0	-0.173935747698995	-0.07207157455528	0.329379733841925	3
Nr2f6	0	0.432236713027049	0.474702113876051	0.0656259112137066	4
Use1	0	-0.179662332391378	0.03576288614811	0.417910253719327	3
Ocel1	0	-1.00730625550875	-0.164786139810945	-0.841471021610495	5
Dyrk1b	0	0.354229231870698	-0.321831277577331	-0.608877301696025	5
Braf	0	0.618367559486455	3.30538735381735	2.01224183993752	1
Ndufb2	0	-0.457149350538708	-0.268488392006964	-0.307223742132684	5
Hltf	0	0.0456487432616038	-0.317309587503902	0.147864139301188	3
Prpf6	0	-0.194191656176867	-0.142122990642245	-0.586933629638223	5
Rgs19	0	-0.81199233487806	-0.514656680814369	2.79049825574221	2
Abhd3	0	0.204965010366052	0.0906270027080975	-0.531923558167943	5
Snrpd1	0	-0.283060314456671	-0.0414468623419674	0.995711647664739	3
Tchp	0	0.0506185972965596	-0.0262796125031188	0.50886993420232	3
Tsc2	0	0.549625004005	0.230565025814315	0.65178572659842	4
Slc9a3r2	0	-0.166159724400496	-0.185058571542074	-0.464473501678308	5
Puf60	0	-0.16493753429502	0.0668113967464883	0.175512251432339	3
Golga2	0	0.0762225392917112	-0.0647594620396559	0.122127439855012	3
Uck1	0	0.287719711819275	0.21722281375446	-0.857198407727297	5
1810046J19Rik	0	-0.330530836753796	-0.0320890358370084	-0.0431281808608934	5
Pon1	0	-0.814604862145815	-0.661668726560199	-4.27791453637139	6
Axl	0	0.563594353582831	0.37157100009518	1.83450948000401	2
Tgfb1	0	0.015290120946928	0.0308908691805752	1.69488213721407	2
Ccdc97	0	-0.00371878917556448	-0.0472357517969461	0.0855600470498711	3
Zfp40	0	0.094673705453884	0.771692931183202	1.25592400883454	2
Akap8l	0	-0.509299375132613	-0.479736206887813	-0.48941048322615	5
Pdcd2l	0	-0.133312401688352	-0.141222068878993	-0.884979802671479	5
Gtf2f1	0	-0.0557191922901682	0.187543191541618	1.16432574676434	2
Clpp	0	-0.343676735040608	-0.0830874654253589	-0.129506731091165	5
Alkbh7	0	-0.332262318791048	-0.090410809368946	-0.00555162547985522	3
Med6	0	-0.453978669684293	-0.223373355817137	0.387247458187019	3
Cse1l	0	0.121555013533873	-0.161551487320697	0.0792385426438406	5
Naa20	0	0.201423812431927	0.112248812995078	0.608308556093297	4
Prkra	0	-0.196692638918491	-0.0381546627913041	-0.260759645670143	5
Fkbp7	0	-0.265099601431343	-0.0406047645919757	1.38140723313261	2
Plekha3	0	0.0880396692008678	0.0517985504776567	0.304156820638078	3
Ykt6	0	0.514867975499692	0.498505808060627	0.801265083164677	4
Baz1b	0	-0.0241331800491864	0.0405794443081855	-0.282059202021298	5
Pex6	0	0.00822411278801888	0.00990856341766893	-1.29003555202426	6
Mrpl2	0	-0.162194157164237	-0.0472049447889209	-0.111721227534602	5
Mea1	0	-0.127395635873121	0.182056334700452	0.469270034108935	3
Gnmt	0	0.122792304674367	0.751494074950162	0.400481383551278	4
Kdelr1	0	-0.117137442138468	0.0511690298904645	0.0204257252915202	5
Tmem143	0	0.230178868782167	-0.339091971945937	-1.09682545848977	6
Ggct	0	-0.597036443854412	0.295726445652043	1.1286479706381	3
Btbd6	0	0.159962980538567	-0.101277932021777	0.464241489859186	3
Nudt14	0	-0.409796208089813	-0.328892897920621	0.345996130890608	3
Flii	0	-0.53999238342285	-0.43130820137507	0.209174842310496	3
Top3a	0	0.0273267376875848	-0.478987110588078	-0.111779138579924	5
Atg4d	0	0.212420079577497	0.27898767530528	-0.215258437815812	5
Qtrt1	0	0.0520373417883429	0.401966930472936	0.491015766013475	4
Hdgfrp2	0	0.0636432093086324	0.0747174531298661	0.410721302680253	3
Adprh	0	-0.563556607345083	0.0404797540282879	0.931466066053194	3
Tmem39a	0	-0.766488921939222	0.243359459304629	-0.198457337166335	5
4930455C21Rik	0	0.0369060288814633	0.14012778598046	-0.351417699850946	5
Pla1a	0	-0.0704215703925007	-0.0984407365987846	1.17741300244874	2
Tpra1	0	-0.68424149066798	-0.183980640070315	-0.0941389961010552	3
Nab1	0	0.395354717666627	0.329622140145885	0.59870099640406	4
Cd97	0	0.107525930119589	0.105126606547764	1.57890819197461	2
Il17ra	0	0.372838421062897	0.177604893508744	1.13718622380459	2
Lamb1	0	-0.00963206977067786	-0.504359428374324	0.582578824719058	3
Arrdc2	0	-0.76251329745627	-0.689812008700373	0.0566685376123316	3
Cd36	0	0.870144738327361	-0.513827668463656	2.31776657519395	2
Map2k7	0	0.0676646150966801	-0.133020201171758	0.122314930194044	3
Timm44	0	-0.0484346773374813	-0.0572462710713714	-0.618261035556818	5
Ap2a2	0	0.516784753121366	0.372910515541742	0.972808531900091	4
Pnkp	0	0.574297963070546	0.0898686784676686	0.929006397850371	4
Med25	0	0.0015222621449576	0.103942133770842	0.385955291303883	3
Bcam	0	-0.571377110391333	-0.559627927026131	1.982513061279	2
Clptm1	0	-0.00682033904457979	0.0867866907244773	0.23054331800678	3
Tomm40	0	-0.14450123705459	-0.0530126126338035	0.0766930975357344	3
Apoe	0	0.295344211626994	0.0626403882488236	0.2116765320322	4
Apoc2	0	0.528949937302867	0.504160880514328	2.6887268865976	1
Hbp1	0	0.348861187695175	0.073104173101312	-0.0130164516104275	4
Cdkn1b	0	0.194928991537995	0.0863426128762988	0.367689546839749	4
Ap1m1	0	-0.263153073450001	-0.324249370805765	0.214300238409829	3
Rab8a	0	0.277240308017097	0.0635382982163339	0.218927824338339	4
Hmgn2	0	-1.04938185012707	-0.319667806300724	-0.113429374591859	3
Fam32a	0	0.19059253071325	0.340213802065547	0.203391437459942	4
Cyp2c29	0	0.296014418469853	0.0242850502466352	-0.835224553929874	5
Stard3nl	0	0.440305387632553	0.340940546061187	1.53386042422472	2
Stk11	0	-0.0922599824294392	0.0455684565585344	-0.344800820136993	5
Atp5d	0	-0.177568999166297	-0.0541081648613574	-0.0321017199680847	5
Ppp5c	0	-0.0547914555477759	-0.300691994217307	-0.0520445636074585	5
Cdk12	0	0.11507570072248	0.213419510250406	0.0100562657815798	5
Lipe	0	0.202534664304985	-0.40472534754327	-1.32028833739578	6
Pafah1b2	0	0.250639164914541	0.569173652394299	1.18932804299726	2
Tbc1d8	0	-0.140013324085074	0.373392033374763	1.13847906794708	2
D1Bwg0212e	0	0.279411350016304	0.530526211561812	0.442370347911942	4
Foxj2	0	0.169232882976423	0.167303548777316	0.629235835251634	4
Sri	0	-0.145956517689896	0.0216641263492073	0.625204544938028	3
Dgcr2	0	0.541001709364625	0.428781203425751	0.222581746633057	4
Mical3	0	0.596610929090841	-0.00125536448718067	-0.398029667671522	5
Irf3	0	-0.615402536892639	-0.364035113698696	-0.563748388765278	5
Bcl2l12	0	-0.030132595170232	-0.0972652059867997	0.282610019553031	3
Zfp959	0	-0.0368289325010435	0.256399596702221	0.206472724087767	3
Mpnd	0	-0.0154781103133138	0.488586556827554	0.326758146750243	4
Sh3gl1	0	-0.385621044395592	-0.440089252395148	0.324071020795315	3
Ccdc94	0	0.0913292197606346	0.0266709002357439	0.681557277418174	3
Ranbp2	0	0.287940448200386	0.378120893518641	0.378539998982974	4
Dvl3	0	0.250761014585468	0.268535485833456	0.214963550681396	4
Abcf3	0	-0.427639246239978	0.0626138910531588	-0.236597594220025	5
Eif2b5	0	0.132768874758947	0.320047768827259	0.786516247563133	4
Cyth2	0	-0.334973373076804	-0.173931490397098	0.491332638414919	3
Hck	0	0.210904528248618	0.773670845013409	1.91079306357618	2
Mrpl4	0	-0.046440869821711	-0.0213165309928346	-0.0136746974974657	5
Keap1	0	0.369247679068097	0.140233354485255	-0.0397239326342717	4
Glg1	0	0.971111096772291	0.741194058784917	1.20092651939919	2
Btbd2	0	-0.270953310952828	-0.235848138334364	-0.46208627962055	5
Csnk1g2	0	0.0807957463612844	0.114802083776557	0.560289903086598	4
Fam108a	0	-0.0113732919763786	0.0206984223606534	0.350057407794801	3
Mob3a	0	0.0350834852228508	0.272412621408477	2.76466273754539	1
Fkbp11	0	-0.491050868803862	0.114405858553399	-1.36536046687786	6
Ddx23	0	0.418804467748004	0.0952160935462442	0.224009881183088	4
Pld3	0	-0.0951237344728951	0.132357922490761	1.56690031499703	2
Grik5	0	-1.89321915936428	-0.711693354333216	-1.55674450549814	6
Rabac1	0	-0.211835497954902	-0.0113337204476446	0.433002961087437	3
Etv3	0	0.0390586450121118	0.187548259210657	0.202185458553838	4
Prkcsh	0	0.0125139297463163	0.085097475388662	0.175714016388199	3
Fcgrt	0	-0.0376164743472838	-0.00679101194534324	-0.988946625437143	5
Nosip	0	-0.153112846967303	0.0790183637289405	0.131849289284593	3
Pih1d1	0	0.0500266057523578	-0.0763462556225181	0.324996411090966	3
Rps11	0	-0.422798256416251	-0.180489171215887	0.428895143850014	3
Supt5h	0	0.257936414712933	0.424370952785155	1.14835026393752	2
Paf1	0	-0.100484716271313	0.223259826964048	0.217472109230721	3
Timm50	0	-0.14048949816246	-0.0798094510841294	0.393892575273113	3
Med29	0	-0.426923382818791	-0.0203719681696914	0.0241191529199888	3
Ncstn	0	-0.0711011467602542	0.0431557039350894	0.652673421218554	3
Pex19	0	0.320386238649662	0.27286821751488	-0.00346007493395097	4
Inmt	0	-0.437798057919872	-1.00060703447373	-1.69577771725578	6
Impdh1	0	0.136437628514414	0.433371797028119	1.98198799379968	2
Dusp3	0	0.92751733992993	0.204204012918947	1.34312949307752	2
Prodh	0	0.0986598599349704	0.187521192326899	-1.02373886221083	5
Dgcr14	0	-0.245671697449625	0.0741277046912849	0.842933020391909	3
Slc25a1	0	-0.112500341697783	0.0199912180160095	0.0965637878293862	3
Dgcr6	0	-0.207396873264943	-0.0493541824103556	0.206792420260465	3
Klc4	0	-0.00463140669742407	-0.00172288220027907	-0.0268796996176059	5
Ercc1	0	-0.189865431584118	0.707873398817094	1.03364579017468	2
Cyp17a1	0	1.5571179494317	4.20059610380112	3.56565922535195	1
As3mt	0	0.688803656537859	1.19400154078581	0.595361120970907	4
Crtc1	0	0.253633380905228	0.0845252991062265	0.219168260528257	4
Rnf215	0	-0.0302171378908711	-0.158854006258371	-0.0293690566105388	5
Sec14l2	0	0.288973130814143	-0.191966954464892	-0.720348385633209	5
Aven	0	-0.0561827421532668	0.0700276983941878	-0.00283088040184912	5
Cp	0	-0.125846383663727	-0.143037362647323	1.52242308951763	2
Crot	0	0.725242319694317	0.304459182977306	-0.740363177781362	5
Rps6ka1	0	0.402791706755198	-0.187480152642748	0.814464773931476	4
Snrnp200	0	-0.198552902774596	-0.173601673056095	-0.094195299495347	5
Ciao1	0	-0.262232944052662	0.0371042681631363	-0.21139041026978	5
Taf6l	0	-0.0365820073553988	-0.0295455732687752	0.257115130605063	3
Insig2	0	1.14793867293617	0.979599758065945	1.85144227441002	2
Kpna6	0	0.492716651210996	0.516610620977479	0.156066338522999	4
Man1a	0	0.18585789807714	0.0555896218509779	-0.417005831484595	5
Itpkc	0	0.102058798654578	0.413474241757822	1.93147864613043	2
Adck4	0	0.142198212365795	0.601896319564155	2.41803838550379	2
Brd8	0	-0.368010142217916	-0.296427295036505	-0.0883562715648065	5
Farsa	0	-0.377677770021235	-0.173411348045606	0.546201790240755	3
Gcdh	0	0.110119006072228	-0.295382349439799	-0.793026831383416	5
Mast2	0	0.448914182929005	0.289885156432435	1.39571954496436	2
Dnase2a	0	0.48330432211939	0.0675999381855977	0.618752121767354	4
Rad23a	0	0.405305650529321	0.255112124892174	0.0286142846112212	4
Calr	0	-0.54919990874358	-0.443947509564631	-0.27705434063588	5
Syce2	0	0.0142121481391014	-0.114081248070182	-0.0313848063842144	5
Nfat5	0	-0.293461174418254	-0.220079816904214	-0.0899568550629955	5
Nob1	0	-0.700486269799188	-0.230759878209515	0.429883814219006	3
Nqo1	0	0.32496119998331	0.373496565597186	2.99356978152068	1
Gys1	0	0.321767699449097	-0.00354427347021449	0.863726512256734	4
Ruvbl2	0	-0.400541260520418	-0.10618334220486	0.193528267116897	3
Bax	0	0.493906805023394	0.315822956289999	1.25014656008892	2
Tfam	0	0.682374704933546	0.33074029174695	-0.160357060836003	4
Mmd	0	0.259996528576286	0.141299469894537	-1.08475001509377	5
Hlf	0	0.402707220117203	-0.382374370225036	-1.42407933707091	6
Fam162a	0	-0.151878178603344	0.0374184673310306	0.516941144022577	3
Rpl8	0	-0.0383244279179945	0.17257736219584	0.761051712618044	3
Ssbp2	0	0.967033218145264	1.34878814664248	1.79925252350405	2
Fancl	0	-0.430434786208506	-0.134474561074567	-0.794925016649233	5
Gstm5	0	0.457379806690788	0.0725729130524334	2.02831084226586	2
Gstm7	0	-0.0237798622222019	0.310240261386296	0.346661493849482	4
Gstm3	0	0.583655890864781	0.536776883212743	2.81420296933907	1
Stat3	0	0.742474799230694	0.855905212626919	1.01942982730041	2
Stat5a	0	0.88904143668991	-0.0297129903300299	-0.786034162664494	5
Ptrf	0	-0.0281388583314888	0.0330672270608807	2.14677796017618	2
Map3k11	0	0.13046249120431	0.118272277418445	0.248534359036707	4
Akt2	0	0.40432115320933	0.351215245428297	0.044090138926345	4
Dnaja3	0	0.204278769860438	0.455367309080252	-0.0876350615178385	4
Hmox2	0	0.242447385443984	0.300514360793128	0.212796256738495	4
5730403B10Rik	0	-0.391497866286757	0.120857657668355	0.310396793403753	3
B230120H23Rik	0	1.04077633507529	0.542403977094778	0.279590880636912	4
Cwc15	0	-0.123605160608896	0.121762493271961	0.118919214736924	3
Col5a3	0	-1.51598888482893	-0.833812812510033	-1.8535195500409	6
Dnmt1	0	0.527127156945602	-0.0166820955801604	0.83944157540714	4
Ppan	0	-0.815793667349503	-0.238548577353509	0.285730856092715	3
Angptl2	0	0.00462348779843991	-0.209987036969493	0.10368920703095	3
Rg9mtd2	0	0.122448120031335	-0.205495382257919	-0.725317054292554	5
Kifc2	0	-0.670293954751863	-0.719735253219078	-0.784671265477801	5
Psap	0	0.753737835278709	0.485844718002084	1.77500812073366	2
Ikbkg	0	0.705976438889436	0.827891317712168	0.833615453737607	4
Wars2	0	0.207467289357435	0.607404921114727	0.14196919909451	4
Atn1	0	-0.164859852929338	-0.446408494775413	-0.295904202336506	5
Phb2	0	0.0689624242721444	-0.0535034106503122	-0.295358575334612	5
Ptpn6	0	-0.295968597707969	0.0798013541188638	0.202242277129095	3
Emg1	0	-0.438605433416886	-0.0359146850739126	-0.112755281529091	5
Lpcat3	0	0.493199111486048	-0.365041624947471	-0.692053152434449	5
Atp6v1f	0	-0.0551749595351876	-0.0550640734083681	0.610092983336099	3
Clcn3	0	0.399252143209346	0.215502895225529	0.504336646242713	4
Utp20	0	0.167448418683568	0.181751711265	0.354101498302067	4
Cul3	0	0.0776462735105731	0.0845002766595461	0.433837172223708	3
Ddx56	0	-0.0948129268347436	0.138789702567232	0.285363409969025	3
Tmed4	0	0.0619464912530389	0.109625947086239	0.167537944078153	3
Bid	0	-0.0870195515813801	-0.459263796564987	-0.64627473122654	5
Ralb	0	0.50919504288798	-0.00549417662840162	1.57152908676326	2
Ppp1cc	0	0.1338805746983	0.201933541857169	0.400453262604027	4
Dnajb11	0	-0.312210919645853	-0.186572884965845	0.116116640394182	3
Tbccd1	0	0.127429257448319	0.00345954897359731	0.0906897504935095	5
Clec11a	0	-0.643028566403411	-0.329287834615629	0.348435401377814	3
Zfp324	0	0.232694455264775	0.135075662729229	-0.040702835630873	5
Coro1c	0	-0.0282542569443574	0.130979785786684	2.01145718276742	2
Tax1bp1	0	0.118609713657556	0.114988945541721	-0.02090747881636	5
Ndrg2	0	0.442826161822379	0.456506591042759	-0.355181350502276	5
Mettl17	0	-0.0878230467654417	-1.02960998324648	-1.34096984005211	6
Arhgef40	0	-0.489347725050682	-0.288733279509616	-0.0841247737861345	5
Pnpla6	0	-0.301421602063084	-0.223969273652933	0.213113160632245	3
Mcoln1	0	0.217632353525352	-0.243263099838565	-0.470806858469269	5
Arhgef18	0	0.460680919943171	0.154724718155477	0.716913315035018	4
Pkn2	0	0.537710231460199	0.372843548050442	0.418486859397999	4
Etfb	0	-0.444176660993836	-0.130012241236245	-0.671153518222408	5
Stxbp2	0	0.401670964214988	-0.276688916203399	0.755960102298962	4
Sgce	0	0.956232848972274	0.865801600891479	2.4188875735516	1
Chn2	0	0.113715450702177	0.115078815933013	-0.315636358033571	5
Wwox	0	-0.691055199745854	-0.463147590330225	-0.123842219275125	5
Slbp	0	0.298638549069836	0.327397222271833	0.683175603245975	4
Aqp1	0	-0.109091619542846	-0.455044329396994	0.464769583830285	3
Arid3b	0	0.42522800638424	0.896334219307993	0.777936545234709	4
Cnn2	0	-0.0934084759990117	-0.2999189045361	1.89426144085144	2
Polr2e	0	-0.331793598300558	-0.0347299385129549	0.23198771288541	3
Myo9b	0	1.05623668061208	0.568606424863145	1.37190695069082	2
Emr1	0	1.16327923982521	1.01309700004261	2.31036828248196	1
Mtfp1	0	-0.0801987280451126	-0.00568433938952574	-0.692936419215361	5
Rab23	0	0.351593446995526	0.721308913243444	1.34956756212981	2
Rab11a	0	-0.0865138138970736	-0.143150245984518	0.610518549281727	3
Eif2b2	0	-0.167951857368019	0.165661221724217	0.493418527325527	3
Dlst	0	0.21846452790217	0.126688311166381	-0.355045585145054	5
Ulk2	0	0.366731136784621	-0.204738455387667	-0.827290917854194	5
Ccl24	0	-0.617026070259061	-0.854363066482515	2.25556894761085	2
Dgkq	0	-0.421235939732676	-0.562300731101812	-0.735901054538248	5
Grap	0	-0.609453394753174	-0.4565617574808	0.295034714024464	3
Chmp2b	0	0.533230036370071	0.155336941679962	1.36329983583534	2
Plod3	0	-0.216125799379738	-0.134162125902745	0.699003032590604	3
Ap1s1	0	0.0936753450428165	0.276536727312904	1.1188158257583	2
Srpk1	0	0.153790941407094	0.0330857022761708	0.580156221601447	4
Lbr	0	0.424713545481368	0.685440892278531	1.70087074699147	2
Prcc	0	0.41509583995124	0.311069721432749	0.329639100313153	4
Rrnad1	0	-0.540936241268132	-0.149695992965344	-0.187133171024587	5
Hdgf	0	0.195945200551811	0.256836088066581	0.353173509901022	4
Thop1	0	-0.00657427016922659	0.17149923418234	0.727643393692886	3
Apba3	0	-0.113892369819307	-0.281018340610693	-0.408764415221092	5
Pias4	0	-0.24854374622346	-0.114603922440518	-0.456255988652528	5
Map2k1	0	0.118834617277156	0.374437140710364	0.35217716845531	4
Sgta	0	0.185726251031736	0.227622774703216	0.388475249320997	4
5730437N04Rik	0	-0.136094401392805	-0.204484383182714	0.066797714636718	3
Dtx2	0	-0.316099571932936	-0.169651508100251	0.617499286301273	3
Hspb1	0	1.91060423193778	1.44458109451422	1.58521055318071	2
Rasa4	0	0.298343771454257	-0.49067943814679	1.78712557774303	2
Hnrnpa2b1	0	0.0784717446916964	0.287884914679322	-0.0444955874972309	5
Ccdc130	0	-0.926613924979444	0.117234768504681	-0.417366777316248	5
Mri1	0	-0.128863936114531	0.32730212047772	0.31976262126667	3
Prkacb	0	0.140959711226938	0.122748874166298	-0.477892964870339	5
Sgsh	0	1.00454479794354	0.624508930066882	0.607486055543459	4
Cstb	0	0.281862901971096	-0.0806416554581924	2.14562046646863	2
Pex5	0	0.291931632242893	-0.067159548552093	-0.267263424469369	5
Jkamp	0	0.204970073997446	0.220705114715044	0.0711067364914053	4
Cd44	0	0.439858288942619	0.619878347834961	3.79855740069003	1
Slc1a2	0	-0.152602059664011	-0.791186436789793	-4.47730412302377	7
Eif2ak4	0	-0.164690617745902	0.349325724383145	0.552761052587615	3
Wdr1	0	0.209639304020424	0.137387162418833	1.49440811154172	2
Slc2a9	0	0.272856525622777	0.4713896115652	-0.913427957745377	5
Ndrg1	0	0.156688810894821	0.384650384889768	3.3731205495322	1
Man2b1	0	0.520667350948673	-0.0441067513407166	0.774818581795201	4
Wdr83	0	-0.542093510568634	0.0227888096633477	0.470606992242833	3
Prdx2	0	-0.163798549301346	-0.247206318308508	0.524011024345859	3
Polr2a	0	-0.150700535093945	0.12953388393752	0.663402058247538	3
Senp3	0	0.342865223560877	0.300162681420579	0.672271564119701	4
Plekha8	0	0.364868155398105	-0.00205468063219795	0.423862295130855	4
Spc25	0	1.3205273855522	0.990390730556579	0.142593319216877	4
Ripk4	0	0.63959048188263	0.419848240595114	1.49247231408252	2
Ufd1l	0	0.309069708039406	-0.304791675163562	0.800663652716146	3
Prlr	0	-0.0583298196122502	-0.204030463683444	-2.05265257314848	6
Letm1	0	0.499434104157907	0.39899831096123	-0.240804953555069	4
Ubqln1	0	0.320404057928908	0.198572123932156	0.279852016816022	4
Fgfr4	0	0.0029434091505897	0.0454621716432601	-0.578125289068034	5
Txn2	0	-0.116239805567959	0.0601851682866023	-0.0965586055249813	5
Crbn	0	0.552363316231019	0.599181398331203	0.00773711758720018	4
Msh6	0	-0.00361957709455152	-0.113132943163955	-0.00166775986463324	5
Fbxo11	0	0.141965958068802	0.262606842490505	0.524128575163797	4
Mlxipl	0	-0.431781331787069	-0.888024494836362	-2.75462855140433	6
Tbl2	0	0.0401467912620888	0.11981934866324	-0.0977495350855413	5
Wbscr22	0	-0.494415885679769	-0.133216535246325	-0.50769433447101	5
Nid1	0	-0.282696837240455	-0.386659869574007	3.6378503409561	1
Hmox1	0	1.76874308935002	1.10591747366138	2.75229877043761	1
Mprip	0	-0.172715396087219	-0.100699931722409	0.0520719105687564	3
Cic	0	-0.080732082085545	-0.0709147084015526	1.06614645388316	3
Pafah1b3	0	-0.0573181862621454	0.0883363537840435	1.98816939795099	2
Prkaca	0	0.0336615663618391	0.0158503911771273	0.110996675706219	3
Ddx39	0	-0.0314349056768466	-0.0119398569470378	0.937629560462276	3
Dnajb1	0	-0.256976941350891	-0.237791534657672	0.224790673130059	3
Usp40	0	0.471318387733046	0.116432220334697	-0.247396593708842	5
Kbtbd4	0	-0.281262331039909	-0.273942382092367	-0.636401016644362	5
Celf1	0	0.710368400715444	0.648740376388333	0.600827597576401	4
Ndufs3	0	-0.285245124591613	-0.0412929624262053	-0.608418782263342	5
Por	0	-0.468370296481778	0.151334276195692	-0.0663625056023169	5
Insr	0	0.466892968514382	0.299014141414447	0.22558357393027	4
Cyp2a5	0	-1.05373615397232	0.697839258492248	-0.474792906843169	5
Trim28	0	-0.232593504312171	0.166768863043178	0.403299623984217	3
Ube2m	0	-0.292310549913832	0.0116754612628179	0.742535489757886	3
Adcy9	0	0.728889523587604	0.484459950274374	0.0813269060145849	4
Ctr9	0	0.261947050944418	0.352721341833197	1.12022479831279	2
Eif4g2	0	0.235782781911066	0.161214573761576	0.300707869366249	4
Pcyt1a	0	1.08790487609505	0.575136925815254	0.32397740853217	4
Zfp592	0	-0.157415675864127	-0.173992353743006	0.202815434044112	3
Psmd4	0	-0.377173980112615	-0.298412517738599	-0.0471906596221441	5
Snx6	0	0.243127844395955	0.342326698646461	1.55365540397872	2
Tomm40l	0	0.301729523727768	0.826727678405578	0.33059690690486	4
Nr1i3	0	-0.43956164493333	-1.17389407013645	-2.26310241841882	6
Apoa2	0	-0.263613099591729	-0.596609742708867	-0.932267130149839	5
Pan2	0	-0.215887066927367	-0.064590455983103	-0.634844588169431	5
Cs	0	-0.000464402868003194	-0.115511001689826	-0.44527540601194	5
Bcas2	0	0.109313190725705	0.328880744854062	0.561896802576393	4
Ctcf	0	-0.0673935002023259	0.0221304854775286	0.146702001302772	3
Pard6a	0	-0.107784697887423	-0.100077871495002	0.662618777714857	3
Tcfap4	0	-0.415593276109485	-0.948415061104044	-1.7724448303717	6
Ranbp1	0	-0.179592753473317	-0.118293919196818	0.62720975789357	3
Rfx5	0	1.05266123534241	0.529305460164591	-0.514176286987773	4
Psmb4	0	-0.30339450975414	0.103599821346556	0.280382942805089	3
Slc30a4	0	0.0635297036298476	0.251908553601216	1.16412329568097	2
Sqrdl	0	0.0940558816011491	0.0270875608584206	0.300435254162469	3
Pldn	0	0.401438509112092	0.30798691077321	0.585540084696975	4
Metap1	0	0.410240333826233	0.446970417868028	0.681630321151491	4
Gpr108	0	-0.437532217254115	-0.145589993212916	-0.461136750072438	5
Gata6	0	0.272103814174552	0.14109081664842	2.23103931124217	2
Rsl1d1	0	-0.344875099139518	-0.0305660445900734	0.210659444974737	3
Apc	0	0.179378640341485	0.0574720037152818	0.0568998253239134	4
Reep5	0	0.441249208492582	0.236996039784768	1.91938561205951	2
Ergic3	0	-0.255243788828405	0.0252105746808517	0.398030686230469	3
Uqcc	0	0.323679151879839	0.596689509906435	-0.703419415281569	5
Ncoa2	0	0.902009131020949	1.08501738253368	0.366525551519583	4
Nr2c1	0	0.0788874121490037	0.0415133762013019	-0.336969708251029	5
Smpd4	0	-0.0554072066691088	0.097317744711226	-0.0068038041190097	5
Pex1	0	0.438345459482888	-0.0742455122416708	-0.474210955248371	5
Kctd20	0	0.534216359979033	0.466124981654607	0.519711957993131	4
Ctns	0	0.64165170531785	-0.113173124796235	-0.509036414374187	5
Shpk	0	0.0628384827520007	-0.0106643671915911	-0.995179996056153	5
Tuft1	0	-1.10673226203151	-0.79283611342791	0.479741420026774	3
Rcn1	0	-0.0856873418914933	-0.180369614650478	1.41324771153743	2
Dnase1	0	0.239584998068223	-0.668048948809984	-0.469742947445653	5
Trap1	0	-0.150660251756933	-0.158086614127627	-0.71542581062841	5
Nat15	0	0.277900012409198	0.104368005335394	-0.570082375325932	5
Tpr	0	-0.194812035213824	-0.164068584916567	0.375090062361142	3
BC003331	0	0.176893994257419	-0.111202778654729	0.0524301214742257	5
Prg4	0	0.0463347717153924	0.341992888576397	2.68928603598959	1
Dhx34	0	-0.545456287338202	-0.00205319749889655	0.0788099566240895	3
Kptn	0	-0.0991712131878869	0.1748039035425	0.153003874928233	3
Napa	0	0.0700504091176175	-0.149465665831483	0.197328503886871	3
Sra1	0	-0.325638149717504	0.00649986428032824	-0.439936250876975	5
Atp5g1	0	-0.0420423995132371	-0.0830649600133075	0.170991577455649	3
Snf8	0	0.0328489508490229	0.215121989344919	0.596377077980727	4
Tbcb	0	-0.213806182134079	-0.0621470081422824	0.827081208729577	3
Inpp5k	0	-0.183359867675922	-0.0822565401101256	-0.00141818824438902	5
Crkl	0	0.81572267298274	0.68388596933994	0.386779868617016	4
Clint1	0	0.375766778664743	0.448194254030751	0.769240749815863	4
Cdkal1	0	0.0375307012915557	-0.314097809286878	0.0218387656527316	5
Zbtb17	0	-0.488480313394968	-0.444520745911783	0.191206620916327	3
Fam131c	0	0.648828628903547	0.115502281783485	-0.0226334781859223	4
Ccdc159	0	-0.939132195257475	-0.538974848648574	-1.28493805186977	6
Mob1b	0	1.01943854510339	0.505143306235342	0.450051228057966	4
Atp6v1b2	0	0.962790074021981	0.473021693620814	1.28827531778617	2
Eps15l1	0	-0.0171027826212036	-0.203088124141716	0.137575087838325	3
Tep1	0	0.174599123554585	0.218718531616881	0.630040259733105	4
Ttc5	0	0.0286013321985597	0.210770798282546	0.468165461101388	4
Osgep	0	0.05006288967603	0.143177432703013	-0.054803319001081	5
Aamp	0	-0.0725213270989512	0.0377203246703569	0.112908086345288	3
Tmbim1	0	0.135650104193633	0.3972840385994	1.18421812800744	2
Arpc2	0	0.280760506132238	0.0879773206063056	0.935282045026825	4
Wbp7	0	-0.212821688926219	-0.225086544533604	-0.00613893573933322	5
Tmem147	0	-0.0135005295277712	0.397778573887874	0.221331820424247	4
Rps9	0	-0.159510922272861	-0.0183229465587989	0.696693086208044	3
Tfpt	0	-0.330580023819041	-0.14817707448828	-0.0174541608266907	5
Crip2	0	-0.103067257133855	0.450906231995052	2.11800874312386	2
Crip1	0	-0.0623509888217496	0.773791689967603	3.71719365145725	1
Pgrmc1	0	0.155408174286096	0.0738215599918341	-0.305647555634194	5
Gcat	0	0.127982196405142	0.102734606839718	-0.733791505453048	5
Tek	0	-0.378186959362752	-0.342373218062469	0.110021303681056	3
Elovl1	0	0.0988453740635811	0.220543932885639	0.829877801294643	4
Med8	0	0.372961059830075	0.459512090630926	0.563102433577394	4
Hyi	0	0.294410453559436	-0.607963905064758	-0.843686531698586	5
Pfdn2	0	-0.660640226618662	-0.252928483315287	-0.654417065772965	5
Rnf114	0	0.0625858147864312	0.0454162378390029	0.12688494017825	3
C330007P06Rik	0	0.305473008597981	0.166730462735175	-0.299491417624594	5
Srm	0	-0.676493221419789	-0.264328583173656	-0.38007739289269	5
Epha2	0	-0.499579147618165	-0.284457103567119	0.491762613332949	3
Rbm14	0	-0.0389991025362778	0.11034469660645	-0.0527809863071501	5
Zdhhc24	0	0.624745884822509	0.107100671096999	0.254622310306409	4
Ndor1	0	0.0969392990378138	0.114558714107266	-0.0692401926078147	5
Nelf	0	-0.0962849925044896	0.327619610003958	-0.40215907153332	5
Pdk1	0	0.598654911360683	0.0665120938517209	-0.725494082278835	5
Ptbp1	0	0.177076046842832	-0.205138756375002	-0.00360111132644852	5
Mvd	0	-0.693170002583148	0.444806462741176	1.89202409242128	2
Cyba	0	0.283921418985137	0.547974566398563	3.45670101348557	1
Itih3	0	-0.347692271496482	0.0765695776263211	2.57240631759576	2
Tmem110	0	0.328847039209894	0.142989718856388	0.441423305475491	4
Sfmbt1	0	0.459162184399187	0.304445552346129	0.0834066330620965	4
Itih1	0	-0.12110979962909	0.173727140207309	-0.805884639970008	5
Atp7b	0	0.456014075762624	-0.00861413599807909	-0.325951700828566	5
Rundc3a	0	0.319236640633448	0.687013787658056	1.67369189029624	2
Cdt1	0	0.588156770991575	-0.0616768517299149	0.367134725773687	4
Aprt	0	0.718866184377891	0.395270608248853	1.43688074620368	2
Gtf2h1	0	0.553614305642523	0.187429912734311	0.080215709186326	4
Hfe	0	0.142851408081924	0.51190030359152	0.415029128111093	4
Abhd1	0	-0.0370518776396494	-2.5457359213365	-1.92826156703656	6
Slc5a6	0	0.516739964350826	-0.230044569139034	0.226780963999139	4
Qrich1	0	0.167128214534813	-0.0056266300452215	0.171909242112837	4
Usp19	0	0.132602225179064	0.203680976715914	-0.0295862641571625	5
Cdc42	0	0.275453521472135	0.229027906799936	1.14970873984885	2
Pknox1	0	0.23025681037108	0.134704840345441	0.111777385807711	4
Gmnn	0	-0.346149494499019	-0.262064722030117	-1.0430430393129	6
Acot13	0	-0.2233414886775	-0.293707869040598	-0.169057830952072	5
Cdk4	0	0.179480290737152	0.0285589881706464	0.402811606646756	4
B4galnt1	0	0.248396082589277	0.580390753718828	1.23143970279268	2
Mettl1	0	-0.617954896061788	-0.100481447048911	0.187662197805178	3
Tspan31	0	0.118234232965238	0.262234577811087	-1.02689823925747	5
Kif5b	0	0.358167325119363	0.510336595179721	0.892249772527512	4
Saal1	0	0.24764040248981	0.0616017711200579	0.849681691647616	4
Krt23	0	0.923932968644473	0.578404902407311	-2.11195265896954	6
Cnp	0	0.0551168339665495	-0.439508671341414	0.336191240170973	3
Sulf2	0	1.30176575980481	0.191360521857439	0.941677302755378	4
Sod2	0	0.0348068783053002	-0.174536003765535	-0.355071090441083	5
Tmco6	0	-0.0952182710653609	-0.0046937458912687	0.602901355924982	3
Stambp	0	0.0306213475912898	0.13739906905407	-0.00126520108021705	5
Ezh1	0	0.3943157971859	0.228707268078223	0.388227607555735	4
Ctnnb1	0	0.847671835633739	0.529068085128592	0.684843938452608	4
Eif1b	0	-0.499773840556164	-0.0052237155957574	0.153797977515441	3
Chrd	0	-0.402908780892481	-0.327982854127102	-0.26874655840802	5
Psmd2	0	0.13480890950423	0.195353131306904	0.32266644330806	4
Vars	0	-0.158090782195844	-0.228871455900698	1.20968352206014	3
Abhd16a	0	0.12396450168204	0.110828348366462	0.130567649958384	4
Neu1	0	0.81848837618374	-0.0768065664875477	0.684845890780111	4
Ddah2	0	0.972234990917988	1.20437079361002	2.25006164648471	1
Clic1	0	-0.363394278373018	0.125426716524941	2.05036270965916	2
Lsm2	0	-0.502036413247772	-0.484705425347956	0.00648911072589229	3
Pole	0	-0.307387653387735	-0.0657208386367108	1.49210899715871	2
Mrpl49	0	0.143299239980144	0.0766143452391423	-0.188339128685511	5
Mark3	0	0.344008904967041	0.414450649655505	0.558755313585318	4
Gatad1	0	0.142703523912328	0.144524268081167	0.317651448705872	4
M6pr	0	0.0505487998100802	0.128124200721456	0.295238885860647	3
Lrrc8a	0	0.567782775034781	0.468435235735684	1.79819547876565	2
Ppp2r1a	0	0.0508753443281945	0.0321527327199733	0.936083824829266	3
Fance	0	-0.30289080956615	-0.152215440308634	-0.328629594066242	5
Tinf2	0	0.080140082043649	0.481054544676971	0.258126112400847	4
Hapln4	0	0.823921974276153	0.282307487402265	0.217625499762453	4
Dus3l	0	-0.299337813831779	-0.455971255584084	-0.0321968883933619	5
Gtpbp3	0	0.130403343332868	0.259146010224646	-0.423832162493857	5
Tgfbr1	0	0.203643295599704	0.386038280629518	0.929030221542061	4
Homer1	0	0.0912143099807468	0.439048582643409	0.659286871374422	4
Cav1	0	-0.648173811320063	-0.976794578031298	0.139630552929837	3
Arpp19	0	-0.289886589547423	-0.146065310202513	0.751046689301424	3
Bcl2l1	0	0.485616907308057	0.502421795344201	2.04947803140494	2
Khsrp	0	-0.223876271525951	-0.211430067515489	-0.185310630983111	5
Ccdc124	0	0.0796149222969961	0.272039431229058	0.694208312608946	4
Cct4	0	-0.15866133491325	-0.0932092899580472	0.266681577211825	3
0610009B22Rik	0	-0.110899852183941	-0.130592913873428	0.0320430593282871	5
Zfp655	0	0.791560802524775	0.470580293746122	0.40926311790036	4
Rhoa	0	0.178007608624478	0.187484300271999	0.973334651542944	2
Zmiz1	0	0.794951389341218	0.207382283286589	1.06228043756938	2
Aldh16a1	0	0.034864067003711	0.0469325018418807	0.204399963300323	3
Hnrnpa0	0	0.133923884607794	0.21863783154341	0.615566399612828	4
Prrg2	0	0.129298096597697	0.170372808482687	0.168871222178354	4
Hnrnph1	0	-0.628066881823654	-0.408926876618167	-0.537477185188692	5
1700019E19Rik	0	-0.184961274013289	-0.535792840716719	0.980563905753749	3
Id3	0	-0.234013902189861	-0.456328382971601	0.440707945018414	3
Arid1a	0	0.0683557243425717	0.196666364176102	0.27200495798127	4
Ctsd	0	0.3790470536673	0.396803552229337	1.83087189352601	2
Rplp1	0	-0.429153633485001	0.00884216569260317	0.720283781253258	3
Abhd8	0	0.797103227255224	0.577653590611178	1.26705917454244	2
Rabl5	0	0.638428193516373	0.300039756704847	1.23321782316956	2
Mid1ip1	0	-0.88311930818364	0.21268482794564	0.271646908285623	3
Ap2s1	0	-0.28364828372523	-0.00518455003302345	0.66738218938053	3
Fgfrl1	0	-0.0423047538280591	-0.211292981376836	-0.958777275690865	5
2310044H10Rik	0	0.750625500742545	0.862448908533144	1.01038356980402	2
Clstn3	0	1.36624485274334	-0.182140722426735	-2.35640866111471	6
Fbxw9	0	-0.416162943359624	-0.290260393865049	1.19260925052624	3
Fnbp4	0	-0.684491966454494	-0.824024379957037	-0.540968403668222	5
Scrn3	0	0.157475726601296	0.362357876439593	-0.516796463971051	5
Phax	0	-0.0475718711307873	0.0120005120632377	-0.121955556400744	5
Tle1	0	-0.551193974005375	0.271014135307593	-0.281408393021074	5
Snrpb2	0	-0.196011907483904	-0.276375303323762	0.0978381167480423	3
Ubc	0	-0.0281395162646744	0.23084809241935	0.472865896639338	3
Prpf31	0	-0.207414107128495	0.24204780247249	0.861116790126908	3
Sertad1	0	0.0524718451970034	-0.0328230066020642	1.65885721166679	2
Carhsp1	0	0.216380614021822	0.269932482329971	0.560230652699478	4
Elk3	0	-0.462279694309958	-0.114813397422272	1.06791878690044	3
Herpud2	0	0.359895790198487	0.225398009407392	0.410110386167478	4
Rdh13	0	0.619713692594717	0.290167747443247	1.57505122560932	2
Nutf2	0	-0.16012497298498	0.00501606661919661	0.436656579221566	3
Arpc5	0	0.228755789623921	0.142950663584991	1.04981355103661	2
Mgst1	0	-0.44437380541441	-0.321527608465632	-1.40683039419279	6
Nfib	0	0.0146324835873152	0.0177440587733686	-0.106054538017919	5
Ubqln4	0	0.389196895172221	0.200573480412827	0.548471661754319	4
Rps18	0	-0.157398889559287	-0.504717332526179	0.581934539821897	3
Rpl10	0	-0.462181082311456	-0.218645445511812	0.114218637842319	3
Rps15a	0	-0.244101931016441	-0.0421843921969215	0.523971609542284	3
Ncaph2	0	-0.0332950532670842	0.153656543894171	0.479613114944384	3
Hipk1	0	0.832040859432855	0.728238409390471	1.01885830479413	2
Man1a2	0	0.648329275902024	0.626502754935556	1.3831653262808	2
Acyp1	0	-0.01925233556204	0.141016528184731	-0.57941674859225	5
Cd163	0	-0.21423878351398	-0.411984752101541	-0.0372518987684005	5
Hdac5	0	0.0567289421458438	-0.0722426656624656	-0.406552943435315	5
Rala	0	0.0448480479927853	-0.133851760964596	0.687837998950241	3
Vdac3	0	0.0150551180256094	0.142066074487503	0.373978688949265	3
Vps72	0	-0.425829927372078	-0.382662797013727	0.0204444855746609	3
Gabpa	0	0.184763048693791	-0.00342922986661853	-1.24459880933931	6
Dynll1	0	-1.27046073717253	-0.457656096166643	1.81266032815664	3
Pdcl	0	0.317837384691692	0.420913282032155	0.300127203620951	4
Tmem184b	0	0.514232612017897	-0.430836927965272	0.0900141779972633	5
Nf2	0	0.0772041267292486	-0.0252757077414321	-0.252575427702882	5
Zmat5	0	-0.554113609472255	-0.251010057708192	0.44760051898041	3
Ewsr1	0	-0.531224526492483	-0.22933435634931	-0.0976153071226263	5
Ap1b1	0	0.243936054042884	0.102428057578261	0.447309380718432	4
Bcl2l13	0	0.688224967742847	0.292807390037519	0.172803473157668	4
Dqx1	0	-0.62559581738464	0.0100417322966649	0.730925217327263	3
Rarres2	0	-0.371610310054772	-0.222352231959071	0.183194076421339	3
Pttg1ip	0	0.321787246362301	0.222285201301815	0.374453669359129	4
Trpm2	0	-0.106040836412714	-0.18014576462782	1.11249329937581	3
Ube2g2	0	0.520660545329182	0.763646147180768	1.10693656886586	2
Met	0	1.02033397580279	0.600080498473803	0.159845231037485	4
Slc16a12	0	0.209210702365903	0.334746554411964	0.799386878961005	4
Elk1	0	0.561944116793164	0.256243790068911	1.03062430864317	2
Tnpo1	0	0.253906859652249	0.127064982530266	0.355371121732012	4
Rnmt	0	0.272675317761176	0.694596856599083	0.916846919982286	4
Srp14	0	-0.398991182948078	-0.00109435453666595	0.264770869750037	3
Cdk9	0	0.0562539642936192	0.122987498873745	0.715382533332473	3
Tor2a	0	0.338181902472578	0.112938245158203	0.644249933064077	4
Fpgs	0	0.129160453646467	0.363976212551482	-1.15399516799509	5
Mkl2	0	0.119975931414951	-0.036662109751212	0.835874415416299	3
Cbx5	0	0.210054311937098	0.508712627501613	-0.0882704551723048	4
Apobec3	0	0.0991969013080965	0.113034274280517	4.58984385988798	1
Sardh	0	0.412602363685995	0.168899288303615	-0.225732911305011	5
Vav2	0	0.160032583228516	0.389718175769667	0.373120925018788	4
Ppp2cb	0	0.239182882429141	0.283530780284491	1.18538081854242	2
G0s2	0	-0.151725157630491	-1.68881220803632	-2.86297300467794	6
Dmap1	0	-0.435701843834181	0.0293348041865336	0.118755348659564	3
Pla2g12b	0	-0.224227747403212	0.189114237311742	0.730437791751271	3
Ccdc109a	0	0.30304772033879	0.167059458025521	0.528363263735861	4
Oit3	0	-0.244632510712408	-0.481708297989388	-1.39437667539697	6
Bcr	0	0.443271506494822	0.287257174802711	0.16448312801346	4
Fxyd5	0	-0.62879462200533	-0.101215854908881	3.45251582763393	1
Tcfcp2	0	0.0443637300013491	0.19632291649842	-0.35828178827441	5
Pou6f1	0	-0.0450727061254784	0.1797478187884	-0.055739845123672	5
Ubp1	0	0.252113389361635	-0.0586128418791709	-0.00464043664472005	5
Nuak2	0	-0.783564279235332	-0.65028989845904	-0.754429066601883	5
Ick	0	0.212861479084961	-0.372403488919231	-0.0803055760260154	5
Sdhb	0	-0.14932915089404	-0.117177046628011	-0.554918197902944	5
Snap47	0	0.0531615939851029	0.301568714200498	-0.501793431707449	5
Kdsr	0	0.50938136033273	0.0624274500008631	-0.102657206073288	4
Vps4b	0	0.615661965376836	0.346834766010591	0.353948676848034	4
Rps25	0	-0.553549239622767	-0.369819565940788	0.080081185082106	3
Taz	0	-0.204319303116093	-0.171476503147747	-0.469670812288837	5
Aldh3a2	0	-0.0865422785753042	-0.453909253422387	-1.23833204339146	6
Tmem115	0	0.243365657251108	0.245327461293965	0.234877920385999	4
Hyal2	0	-0.404063352082835	-0.490384308018579	-0.609001978970399	5
Ifrd2	0	0.336751242769377	-0.0653321383139785	0.296646494207276	4
Hyal1	0	0.317814950727053	0.245889054928567	-0.200867370856617	5
Tusc2	0	0.38367203102867	0.47586443923986	0.610183200498976	4
Nprl2	0	-0.152890115227706	-0.0102640891687769	-0.387362324661182	5
Slc38a3	0	0.153241794925777	0.509722880688497	-0.955598439467279	5
Rassf1	0	0.432828388715575	0.422503950231991	2.31945934748154	2
Slc3a2	0	0.0978127983297436	0.428269497076036	1.87359296131556	2
Nxf1	0	-0.649666379063756	-0.52373994907734	-0.0361865573026972	3
Stx5a	0	-0.0735010055770267	0.251070204385819	0.236809253609815	3
Slc47a1	0	0.20117373231209	-0.298167802877391	-0.673012031472557	5
Prox1	0	0.294193620473128	0.425605301800061	-0.456535384885341	5
Raver1	0	-0.12494471666645	-0.0769328617677418	0.425470519316693	3
2610507B11Rik	0	0.134971118763437	-0.17613967842759	-0.270915547728741	5
AI597479	0	0.0929631256091687	0.231309499596082	0.222386895134912	4
Tmem86a	0	0.613185883363173	-0.028156938624419	2.23574206866775	2
Ifi35	0	-0.378947854163158	0.170411107445685	0.0201399985677879	3
Rdm1	0	-0.498907813925472	0.476060755570883	-0.755693501583131	5
Nedd8	0	-0.0592050889612587	0.133806662411841	0.701207482390885	3
Gosr1	0	0.309817111002596	0.313024081515377	0.0640148684669036	4
Mrpl52	0	-0.425073091646574	-0.0299374331682671	0.339099916679734	3
4632411B12Rik	0	0.277691705428224	0.0128991389779002	-0.217731375154112	5
Gm16119	0	-0.63970732949026	0.131720505744706	-0.297053783969032	5
Faf1	0	0.474117618478377	0.396631505411283	0.221509988761022	4
1700021C14Rik	0	-0.506192556327546	-0.438844191869294	-0.641553493730187	5
Mettl16	0	0.295924025757022	0.360592579194749	0.661832696001256	4
Apol7a	0	-0.666945507296368	-0.32983670040948	-2.96740658700618	6
Pigyl	0	0.0325979032294911	0.0990160140992255	0.1535103988993	3
Rbm25	0	-0.436850212296951	-0.322919275049178	-0.0994111045056431	5
Psen2	0	0.448629618482745	0.118263949500055	0.155374104437558	4
Acaa1b	0	0.25865069453652	-0.463886096991248	-2.344185137047	6
Fads1	0	0.352161286627972	0.337302927099468	-1.10474618912351	5
Lmbr1	0	6.14856612975248	0.473461574179503	0.844650392118768	4
Cars	0	0.12935290842666	-0.0692106012608671	0.704260171957775	3
Apip	0	-0.963303712242143	-0.417681940693946	-0.479140060634598	5
Pdhx	0	0.463582331616346	0.234839098189734	-0.367637711265952	5
Vac14	0	0.435313682092204	0.149638766738275	0.195518573892907	4
Akt1s1	0	0.565309148228106	0.312839333081032	0.115177614949207	4
Tbrg1	0	-0.193743229195608	0.269451858894295	0.597405227173474	3
Adssl1	0	-0.156143500518587	-0.168596635523012	-0.387961873305077	5
Brf1	0	0.114620918604541	0.194497362552308	0.383646433665051	4
Odc1	0	-0.1578728027996	0.32635824207269	0.47371478033035	3
Thg1l	0	0.681216509103081	0.218106406163561	0.43273190191778	4
Pabpc4	0	0.064218613014291	-0.144536032274859	-0.26119442012037	5
Exoc3l2	0	-0.462310031108953	-0.813140666701554	-0.410743888244053	5
Plin5	0	0.217891911702043	0.0588657844766254	-0.559334803535314	5
Sugp1	0	-0.0589440154784698	0.396351600558836	0.385742608579301	4
Dhdh	0	0.0565265015687939	-0.146313683576547	-1.91124735252768	6
Zfp790	0	0.132733314601946	0.624858666087768	0.145676852436767	4
Fuz	0	-0.058211861715693	0.233112856212282	-0.139505108963452	5
Pgam1	0	0.490815215771314	0.19496829662057	0.679148716401298	4
Evi5	0	0.506398879918643	0.430899940722828	0.163983198321328	4
Evi5l	0	0.251892574001578	0.0147389291638647	0.148751817901096	4
Snapc2	0	-0.00986545240141147	-0.137336583084967	0.256072358567487	3
Git1	0	0.191367252664453	-0.0431228023524459	0.971580616584325	4
Gltp	0	0.332768775768731	-0.0558545899978065	2.54825521249183	2
Bnip2	0	0.0214789117791394	0.0352055331914739	1.14387665679103	2
Ccnt1	0	-0.29481753537958	0.359573090429165	0.521687212142134	3
Scarf2	0	-0.625478022014155	-0.302938758093108	1.28169170624075	3
Brms1l	0	0.0443213215395938	0.0793085032010261	0.000286540593161166	5
Med15	0	0.028637529376904	-0.200927245085653	0.488819161209511	3
Dhdds	0	-0.210785519113688	-0.00877270263655079	0.0570071797576873	3
Tjap1	0	-0.123268438210906	0.130354465526954	0.795859587818733	3
Rpl15	0	-0.217022228242379	0.0702861320610813	0.328610650849442	3
Tmem167	0	-0.123244420564435	0.285286605868443	0.832033059378687	3
Steap4	0	-0.59556240965735	0.364073654611952	2.15340100631881	2
2810021B07Rik	0	-0.264459632105988	-0.244109375798041	-0.132772541059292	5
Rpa3	0	-0.575712387396756	-0.254846020257562	-0.138749067767188	5
Mlkl	0	-0.109545254626296	0.810902134812794	1.57393871828509	2
Tnpo3	0	-0.115101557154674	0.00252199595628948	0.306642564440114	3
Ttll5	0	0.0655094602576752	0.0406336851966685	-0.618483616916375	5
Zfp715	0	-0.488612859305707	-0.285355526322286	-0.134218256946585	5
Rps5	0	-0.418061888008953	-0.0574484692818244	0.584750033929566	3
Lphn1	0	-0.644872427360578	0.0587188260287909	-0.284154074745775	5
Etv5	0	0.130871528542205	0.0274726288818779	1.18271521731202	2
Gfod2	0	1.2359490370504	0.45019303286004	0.880440282271918	4
Atp6v0d1	0	0.125793242252097	-0.138717305695188	-0.0150971720380095	5
Ptprs	0	-0.953208453964499	-0.598534489134669	1.46535654594442	3
Slc41a1	0	0.29266987569301	0.298410747914257	0.02198361874605	4
Cobra1	0	0.428792217254249	0.360847165276278	0.457404223953405	4
Tmem175	0	-0.0129561465607501	-0.00268186296218057	0.197212492859302	3
D16H22S680E	0	-0.0973241218451592	0.0918464131694051	0.541154355378547	3
Ndufs2	0	-0.0137881695801547	-0.0713010710901916	-0.0697753883441691	5
0610007C21Rik	0	-0.0854286862352359	0.192294742991052	0.155221986188962	3
Cad	0	-0.334917875914643	-0.940079977935285	-0.0113344766744907	3
Sh3bp5l	0	0.751077705627582	0.977093154411753	0.584875949939635	4
Atad1	0	0.344590840245183	0.250625731260904	0.0981865393713817	4
Pten	0	0.378054922697144	0.321575713313607	0.296560837070432	4
Pea15a	0	0.157593014961619	0.018790824358158	2.48116177394912	2
Timm23	0	0.00657633572627567	0.268454171478533	0.057748862521502	4
Tnfaip8l2	0	0.011499715366846	0.472883492377219	2.43245835945013	2
Trnt1	0	0.283961821053428	0.136740489476142	0.247763608002702	4
Ehmt2	0	-0.21428883423183	-0.130412635495141	0.820723747678498	3
Elof1	0	0.00593123905060939	0.0900523271057236	0.352630698990531	3
Med16	0	0.220718184984264	0.181091657110428	0.462153031295957	4
St3gal1	0	-0.0666024506420961	0.300993819727003	0.158613619171484	3
ORF61	0	-0.0659082838886707	0.0614474055860797	-0.172165097558934	5
Rnf170	0	0.587832495999005	0.488695277781039	0.580165135033211	4
Dedd	0	0.629269293058861	0.143826474101901	0.412140520311659	4
Nit1	0	-0.31577283331257	-0.129150396216016	-0.664946728633766	5
Prdm15	0	-0.278181315428327	-0.557315814646579	-0.0834281272137516	5
Rnf168	0	0.421995301942174	0.678521945884533	0.584790895863035	4
Tctex1d2	0	0.156077375140486	0.112020867826114	1.51844375628131	2
1500003O03Rik	0	-0.220525927306203	-0.00850849989731965	-0.814355997358285	5
Fam18b	0	-0.0732147324385185	0.189631353119716	0.0801171268952882	3
Dnajc7	0	-0.401911631670859	-0.0767595793651379	-0.000128761917027904	3
Cacybp	0	0.13243790171861	-0.154613967798399	0.0796677829024598	5
Cluap1	0	0.32931797052716	0.0380603943599158	0.146900506849754	4
Zswim7	0	-0.477191495773335	0.0667051651012586	0.119310892270955	3
Pigl	0	-0.0770475280747483	-0.48327492605507	-0.301626436528476	5
Ndufa2	0	-0.359124275237647	-0.0864377069788097	0.502359162025517	3
Pam16	0	-0.604308630235663	-0.0101098118665847	-0.252388329292492	5
Cox6c	0	-0.192876918650116	-0.147269350150795	-0.258431074177091	5
Ube2z	0	0.771427542079962	0.777465310187025	1.23206729556096	2
Tmem87b	0	-0.0475962652737411	0.166523967549788	0.387783573389639	3
Anapc1	0	0.100885426236312	0.0524975349062028	-0.0883788499141649	5
Mertk	0	-0.474959095758251	-0.63524015769997	-0.0232105892602339	3
Cyp2d10	0	-0.189645389660025	-0.234371620482588	-1.18175262152462	6
Tsg101	0	0.246112530199761	0.166910053281468	0.554709183961842	4
Hps5	0	-0.00149360104332323	-0.0298954000645175	-0.00466137451793897	5
Map3k4	0	0.410374542726646	0.137681111454014	0.0823971155233824	4
Fam38a	0	-0.205606703147453	-0.49499059374007	2.06129508560463	2
Rnf166	0	0.675198431438433	0.296768015739935	0.538162860815489	4
Ankrd28	0	0.851920606865777	0.792638521821373	0.654691833610415	4
Ankrd52	0	1.49452365068454	0.772298334744053	0.554981739414961	4
Srp19	0	-0.177203553074682	0.418267540819225	0.977389603765999	3
Clec4f	0	0.237509469280716	0.337667950469217	0.222490664400054	4
Zfyve20	0	0.538404233239999	0.329166714940399	0.412438344553317	4
Mrps25	0	0.200270908237225	0.553062434831335	1.11749221458714	2
Dguok	0	-0.186711978057279	-0.0806376638903579	0.0225119754111676	5
Camta1	0	-0.404114525305435	-0.0882371931065002	0.388414926597294	3
Csf1	0	-0.0820114147136536	0.274566400729627	1.19328804053374	2
Fam40a	0	0.269283222170951	0.187169144484516	0.860709985996258	4
Slc25a11	0	-0.0440294376805922	-0.0634261959118921	-0.281386478030505	5
2310061C15Rik	0	0.179661587125428	0.412130820625252	0.149346199278608	4
Chfr	0	0.304150308649246	0.301721802487684	0.532711627419175	4
Tex261	0	0.767219277419947	0.672880414847942	1.0847221509522	2
Fam120b	0	-0.288449809646041	-0.0651986952652254	-0.21805552481334	5
Tbp	0	-0.759758133294571	0.170243999779551	-0.580959362975524	5
Psmb1	0	-0.308466797011843	-0.00411655817491492	-0.128971899722602	5
Pdcd2	0	-0.510240323714291	-0.322287563280497	-0.326517202060404	5
Fhod1	0	-0.0571878542284085	-0.117603374740887	0.542710918890661	3
Elmo3	0	-0.335301576895714	-0.151343906492596	-0.40529280730983	5
Msh3	0	0.15417841460179	-0.31999305331618	-0.54393600722033	5
Adamts13	0	0.00125094747864574	-2.37810879341966	-1.40454364303842	6
Tmem208	0	0.125421269420468	0.638208632369931	0.764505065458411	4
E2f4	0	0.40924654627667	0.539955864443936	0.874327091369077	4
Surf4	0	0.146663437671883	0.030211508494755	0.466878213686024	4
Surf2	0	-0.0358471841129162	0.0942791644426006	0.241524330740881	3
Dnajb9	0	0.452716438595925	0.673558361867392	0.913723508708109	4
Naf1	0	0.257212895419331	0.207039373189891	0.39561689293306	4
Yes1	0	0.229775416366741	0.660146985220351	0.226214236966512	4
Ppp1cb	0	0.396573180132929	0.425489253617162	0.595978657545749	4
Gorasp2	0	0.100167883362101	0.173233654599235	0.527188421700102	4
Tsen15	0	-0.392205341613417	0.083214354219715	0.466564477916243	3
Efr3a	0	0.491055482122224	0.335688091137949	0.49116447898758	4
Trappc2l	0	0.0184060509559352	0.242568639321294	0.470787508059109	4
Acsf3	0	-0.143480500651266	0.122015388805068	-0.622242354146824	5
Ddx19a	0	0.161261495734261	0.143667294606512	0.299893358539682	4
Galns	0	0.905210818703091	0.514457436713617	1.84481878181416	2
C8g	0	-0.301088037353817	-0.17620442156648	-2.18059944918424	6
Entpd2	0	0.94080045191317	-0.165771408369155	1.98422618424973	2
B230208H17Rik	0	0.00788097116377335	-0.185778750982814	-0.656331434462918	5
Ptgds	0	1.05890270457651	-0.619184317006554	-0.795445486576523	5
Edf1	0	-0.152827240495556	-0.00680292260515712	-0.0477737267305848	5
Npdc1	0	-0.132383782311398	0.000727720086866273	3.93157214381685	1
Fbxw5	0	0.53571569829381	0.375482877004321	0.515061030400213	4
Slc25a13	0	0.262976586963048	0.125442849561724	-0.855310110665757	5
Ube2i	0	-0.211000159707141	-0.00536449270722888	0.623933266454014	3
0610007P22Rik	0	-0.24010120068162	0.119430956760311	0.324415840125	3
Unkl	0	0.971417540041335	0.601092086593841	0.221578909908576	4
Lrrk1	0	0.0133435715035179	-0.106737640044314	0.0804099629442438	3
Actn1	0	-0.198692646221169	-0.356304010581364	0.338622571295081	3
Sirt2	0	-0.0255406442339687	-0.256512018130376	-0.326903988532526	5
Hnrnpl	0	-0.159360442707239	-0.0748391522724353	-0.264770091091448	5
Nolc1	0	0.0411995734969953	0.333381239574087	0.659652033273059	4
Casd1	0	-0.137923778646816	0.11075437620099	-0.807615448023674	5
Cnksr3	0	0.586684946128562	0.501014217490995	0.732773816887727	4
Mtmr1	0	0.381550878400671	0.567543824362569	-0.509883233623083	5
Hmgb3	0	0.79588117664723	0.545198451900817	0.772681876862653	4
Cyp2j9	0	0.0301348779486316	0.188421769661088	-0.675647841522336	5
Abca1	0	0.190178423084172	0.17463958224411	0.725147698805499	4
Nipsnap3b	0	0.183914350544797	-0.206677222874802	-0.0244641344132965	5
Lage3	0	-0.328257607904785	-0.238487660375501	0.259892978574574	3
Ubl4	0	-0.337164245714185	0.075958109861322	0.781223460200354	3
Gdi1	0	-0.379719060618278	-0.486694199792132	-0.185246517550345	5
Sash1	0	0.754122145259844	0.226151340247435	0.0360501074811611	4
Gadd45b	0	2.10594451420458	0.643190675166173	3.72914030037862	1
Zdhhc12	0	-0.505661074889735	-0.168280353821486	-0.204092386384694	5
Endog	0	-0.0494686600798954	0.0106597401717374	-0.360604126508349	5
Cybb	0	1.39128379949195	0.59135989445174	3.61770122072175	1
Golga7	0	0.120510484707816	-0.0332814909157298	0.0625533843152253	5
Cd48	0	0.42070945561361	0.176651178310769	2.05263465411085	2
Clpx	0	0.253851841990938	0.138288274526734	0.539851984986272	4
Trabd	0	0.199856784450176	0.233014512852508	-0.0593426216972115	5
Fam116b	0	-0.797539369300846	-0.269365031143255	-1.2824112130315	6
C4a	0	-0.570810192785747	0.117840835949772	-0.226997328701356	5
Atf6b	0	0.677460786495024	0.97389316601255	0.998952330830616	2
Notch4	0	-0.697314892932429	0.188668224632707	0.650990646910956	3
Ppt2	0	0.0279715417944766	0.0816004483278379	0.336477961279314	3
Rnf5	0	-0.207400441956871	-0.258295746030851	-0.464091271400744	5
5930434B04Rik	0	-0.160568688257291	0.0290301539167343	0.124728725487095	3
Hivep2	0	-0.0988833943153077	-0.123828293140443	0.580253715895336	3
Arnt	0	0.340306611032707	0.409378390187793	0.384034054679629	4
Mocs2	0	0.274571228751264	-0.0415613006846754	0.129441455141446	4
Nat9	0	-0.424910118675746	0.0194681078163822	-0.373700112252436	5
Lpl	0	0.013576294509682	-0.216898794829574	3.44113159616071	1
Atp6v0e	0	0.455000154215126	0.467018623182507	1.71646761336729	2
Zfp318	0	0.227180894269408	-0.0919796907163231	-0.966530098556841	5
Srf	0	0.184095220593257	0.378674939773028	0.614144635372712	4
Lama5	0	-0.371347109307797	-0.599561140944632	3.27080147712755	1
Hspa8	0	-0.199807270548462	-0.469129511396453	0.180712298680207	3
Pdzd11	0	-0.0502954979506099	0.101927095899641	0.318987263506708	3
Psma2	0	-0.209760338805947	-0.0593841716433259	0.121057327590358	3
Mrpl32	0	-0.0176769590168078	0.176530997819742	0.157869321854052	3
Setdb1	0	-0.0677807903743866	0.149913220371095	-0.321429154962846	5
Prune	0	0.60706583296559	0.841362214875672	1.77753718807602	2
Lass2	0	-0.195188441772217	0.018835293374686	-0.15863078086162	5
Capza2	0	0.468090951488628	0.518526413662687	1.0583561326755	2
Plekho1	0	-0.358360850160433	-0.372465470288794	1.95809886893811	2
Vps45	0	-0.505134266923712	0.135658650816707	0.691335835585865	3
Prpf3	0	-1.10161643051461	-0.146988692483574	0.202485223381117	3
Anp32e	0	0.281888912084644	0.2465704943338	1.09513104560473	2
Aph1a	0	0.154673835333959	0.184748034654741	0.199333724931476	4
Tab2	0	0.687569014062654	0.365143581035042	0.875100606300851	4
Ppil4	0	0.112824297906143	0.325109300562903	0.312206011660558	4
Cnih	0	0.333931024307389	0.32610688852148	0.717274862103131	4
Med22	0	0.360478624714463	0.452420901545632	0.529867224469824	4
Surf1	0	0.156125254627921	0.00430662373655633	-0.284069385898795	5
Med28	0	0.205995207959998	0.350530361468856	0.807703373450626	4
Qdpr	0	0.356864729206392	0.388269760160472	-0.468905303691832	5
Sqstm1	0	0.556685086302799	0.730875887872827	1.53728738576131	2
Nfe2l2	0	-0.0140332118947342	-0.129083915385303	0.481565034771078	3
Rxra	0	0.383004504677331	0.468162346705535	-0.152673746515403	4
Adamtsl4	0	-1.29195841509131	-1.79662807938441	0.727374979148033	3
Cd5l	0	0.774747612491678	0.638083110844757	2.01581574616191	2
Prpsap1	0	0.35866456014188	0.08563186520795	-0.0588936890535686	4
Lcorl	0	0.47357777964509	0.338865722244667	0.0108964911433939	4
Lta4h	0	0.170969904476736	0.180536605918095	0.242670783415679	4
Amdhd1	0	0.401004901835674	0.193919418290042	-0.205709592527376	5
Dstn	0	0.335342431228612	0.227584700512738	1.14808740249231	2
H2afy	0	-0.149870052407807	-0.0813727903790335	-0.0335118145231425	5
Gtf2ird2	0	0.117439746188349	0.072074488027667	0.206190496330407	4
Bola1	0	-0.44614677923863	-0.38913126563098	-0.290812939338083	5
Fcgr1	0	0.39815430072999	-0.104851912696749	2.54249053636361	2
Ncf1	0	0.168864743630862	0.465594877381923	3.16035258239444	1
Adss	0	-0.164830928051887	-0.0716710005181904	0.324389922952249	3
Il17rb	0	0.659595743868906	0.991999981244576	1.33447289585418	2
Chdh	0	0.675853499256327	0.384034808107181	-0.108779000864027	4
Actr8	0	-0.0548430145648905	0.0525999517767428	-0.442000716938273	5
Fnta	0	0.300658530513313	0.34703064896808	0.449823122664105	4
Skiv2l2	0	0.569097903788743	0.487057034478164	0.71901141205737	4
Lbp	0	0.287021210965857	0.391812974625254	2.31832786322215	2
Stard13	0	0.372576906421832	0.321746766666544	0.0675948439469444	4
Diexf	0	-0.102766004494066	0.229872628850048	-0.438743341118917	5
Hsd11b1	0	0.0346598959606025	-0.428524143373066	-1.88550678982793	6
H2-M3	0	0.493718813689884	0.423130949701589	0.765530994505622	4
Atp5e	0	-0.267027854780672	-0.0147145104721153	0.20542581605689	3
Th1l	0	-0.114213191007602	0.0592904176421008	-0.222090633856864	5
Ctsz	0	1.01146665324465	0.0320830856392395	0.477003984287824	4
Slmo2	0	0.275342296812084	0.303694281203047	0.513548840369702	4
Ube2a	0	0.0361143651310124	0.00669229781739346	0.194636605308954	3
Slc25a5	0	0.21686829358994	-0.262308243240632	-0.439013525541526	5
Ppdpf	0	-0.620658543892031	-0.364115494439126	-0.590720832968627	5
Pls3	0	0.0508110771781401	0.110320732244434	0.630761125382203	3
Nkap	0	-0.0127236785450759	0.236227990705297	0.10977383571054	4
Ndufa1	0	-0.0725984886598373	0.00979039467272716	0.00108949183622573	5
E2f3	0	0.593414576685685	-0.36391358600829	0.680024078310122	4
Cr1l	0	-0.277529545685981	0.0051853683962482	0.265491810942096	3
Ppfibp1	0	0.889812185831134	0.389198726009758	0.797873052959642	4
5033414D02Rik	0	-0.102870885557162	-0.0645173749680758	0.713847446833721	3
Gtf3a	0	-0.260957314006708	-0.286781944451916	-0.531225859727623	5
Mtif3	0	-0.148405560191055	0.0577795139094773	-0.945971956274508	5
Lnx2	0	0.919227871214078	0.876509265713082	1.98595194881182	2
Dyrk3	0	0.568166808829115	-0.125928310341072	2.3224073069353	2
Mapkapk2	0	0.506076286739508	0.462973303954581	1.73079224437237	2
Lamp2	0	0.385510909713756	0.175203449874338	0.233828689350181	4
Atxn10	0	0.281546558096331	0.304381421097201	0.621127691694394	4
Eif3d	0	0.073071580803231	0.359387991726705	0.413392133086028	4
H3f3b	0	0.0268798112249175	0.459906103662314	1.48173721068025	2
Nup50	0	0.514262472829575	0.520135208662942	0.927333940792885	4
Ift27	0	-0.22257268812806	0.0627260603453773	0.740915372915402	3
Pacsin2	0	0.441062747041603	0.354243208593458	0.3252792685543	4
Ttll12	0	0.357358442213579	0.217365221584418	1.00481076007201	2
Bik	0	0.380057244103516	-0.334811308179283	-0.903780085022378	5
Tox4	0	0.294287772050356	0.463044622376701	0.210781108287985	4
Mrps18c	0	-0.357452359760899	0.295206254628286	0.651335613359698	3
Srsf6	0	-0.205736319523941	-0.188268032991052	-0.163718928353046	5
Plcg1	0	-0.254940443702385	-0.305051113361806	-1.15858500176918	6
Kctd2	0	0.72141807314138	0.208202604356229	1.07109191314651	2
Tmprss6	0	0.802226301523539	0.38566271743504	0.0583234616567149	4
Kctd5	0	0.416825098682958	0.133146401433724	1.4673900787689	2
Etaa1	0	0.126960910826552	0.402826072372051	-0.0341025028916778	4
Slpi	0	0.78206192106577	0.858254899653382	5.98394978311167	1
Sdc4	0	0.0544458186858479	0.597008944560347	0.938656851151851	4
Il13ra1	0	0.0963224445488665	0.755476230101259	1.32806193571075	2
Nbr1	0	0.403423761082988	-0.0317812979225752	-0.568094907209682	5
Cyth1	0	-0.164996670337223	0.0709699361734365	0.0388658838743607	3
Rnd3	0	-0.0302173367273551	0.0735393781023944	1.37197749951934	2
Nt5c3l	0	-0.415918447295715	0.0192493778432144	0.441040362782044	3
Ccdc56	0	-0.381487175670579	-0.140800084609904	0.0315525842598724	3
Med24	0	-0.280113991847575	-0.0768914604668469	0.607830222846189	3
Psmd3	0	0.367673881818111	0.333614255031743	0.110164938337764	4
Exosc10	0	-0.471238597978575	0.226345649153585	0.155159468064099	3
Glod4	0	0.237188596349099	0.346887694272541	-0.0130561335471517	4
Vps53	0	0.335642542148796	0.292829274786967	0.308960050011435	4
Dnttip1	0	-0.247701150015291	-0.0173429092995372	0.537511484437306	3
Acot8	0	-0.0501501045384757	-0.0938767942485862	-0.790116944581141	5
Cd300lg	0	-0.553682393844749	-0.813724324476123	-1.62529275506137	6
Vtn	0	-0.563485962480518	-0.193114541610439	-0.376506278215266	5
Nlk	0	-0.13306607803764	-0.239062777801595	-0.256788232974449	5
Traf4	0	0.162908540049257	0.00823470017837129	-0.11573699473287	5
Aldoc	0	0.28804307843412	0.110506259303754	0.174822963577842	4
Rpl19	0	-0.31174582093042	-0.0941710032785888	0.494852405363599	3
Nek8	0	-0.489349658390719	-0.306006842552736	0.48269821921937	3
Arl5b	0	0.176975314150542	0.158015267265969	-0.405911467437183	5
Zfp207	0	-0.0627437339003075	0.24652012252593	0.0735851566008568	3
Psmd11	0	0.0659988967499597	-0.06265268470936	0.0268377815029978	5
Pipox	0	-0.322056639667813	-0.307314778301305	-1.42747682961642	6
Timp2	0	0.484611531798561	0.476909604754154	2.95822694990553	1
Zc3h18	0	0.133099903350923	-0.0321649402204942	-0.0652482861963898	5
Top2b	0	0.388347463346356	0.195118391596165	0.13449174397958	4
Rarb	0	1.38749630005545	0.728088426490172	1.37499561097277	2
Igfbp4	0	0.0725550678797409	0.292584747669596	-0.502607852003359	5
Suz12	0	0.13943042448244	0.165183964646393	-0.0446255270574825	5
Crlf3	0	0.0244919761921188	0.260090080191135	0.731378992532015	4
Tnfaip1	0	0.384253803229839	0.419104409045285	1.3454689287039	2
Abr	0	0.545733207164526	0.511471154668621	2.9407191711936	1
Rab11fip4	0	2.38148508942468	1.16298704293344	0.320987860371382	4
Slc35c2	0	0.916323078456133	0.384658405498987	0.62954051239929	4
Elmo2	0	0.53519435759402	0.387474207998343	1.58622878179622	2
Wsb1	0	-0.540289517772135	0.716331306970943	0.171073075328424	3
Ttpal	0	0.461528400674304	0.861710242652921	1.30023391648833	2
Rhot1	0	0.0391227129087513	0.013002935112263	0.00213991421496113	5
Serinc3	0	0.569231233985302	0.625002815359073	1.82263363593987	2
Tha1	0	-0.311428359265153	0.142542723928033	0.459376901996977	3
Pgs1	0	0.534867984703883	0.352349933525273	2.1975306012318	2
Birc5	0	0.174909479434982	0.325081585513321	2.07991084041386	2
Afmid	0	-0.636505748579609	-0.317159774731935	-2.8806731991013	6
Pigt	0	0.293925379808525	0.458187979698228	0.879984074523293	4
Wfdc2	0	2.33012743044829	-0.564265829564064	2.15953797316245	2
Dbndd2	0	-0.15382881512071	-0.206641903756673	1.05634663899275	3
Ghdc	0	0.0211190631041109	0.454553912389881	0.0898398142209917	4
Pltp	0	0.137031850376978	-0.0819676323255694	2.35201453413843	2
Slc12a7	0	-0.169758083656228	-0.326391996486436	-0.576663263227776	5
Ctsa	0	0.572693907509971	-0.175928005815091	0.14400418877622	4
Zswim1	0	0.189527721383567	0.259404276588417	1.03554096349598	2
Slc12a4	0	0.237882265783611	0.482428379833962	1.12653131577844	2
Myo1c	0	0.507938250770742	0.60530026321615	1.8505071654807	2
Crk	0	0.523070973111034	0.471229156298647	0.545070502165712	4
Cox7c	0	-0.198963205127685	-0.310916933882436	-0.683705526016156	5
Pitpna	0	0.493085359676173	0.195397425204809	1.35380266818512	2
Mlx	0	-0.0433171907059774	0.185309521529293	0.164018563843897	3
Fam134c	0	0.480550745984435	0.304638005371404	-0.254271298246258	4
Dhx58	0	0.350116890674833	0.466852553054837	-0.42278820034426	5
Rab5a	0	-0.12997656330009	-0.111052473131073	-0.234281324009483	5
Nkiras2	0	-0.150335724374955	0.186613936689443	0.442071535725868	3
Ppp2r5c	0	0.537603057118034	0.212273668794888	0.350848822848758	4
Ift52	0	0.181471777082345	0.0817841317763533	-0.0932648689879068	5
Sgk2	0	0.493260040177137	0.0832156647712862	-1.08287153193869	5
B4galt5	0	0.402711359967762	0.540385011723107	1.95936823751448	2
Hnf4a	0	0.126115085961781	0.264516555932753	0.121583802328431	4
Cadps2	0	0.250965734944073	0.236597020230677	0.254187604518937	4
Ddx27	0	-0.0408025931250213	0.152485813946441	0.324788218587326	3
Cyth4	0	0.544140274452905	0.0252785999183072	2.70344516128921	1
Rac3	0	-0.488581706116726	0.0319258401245339	0.545176200763583	3
Rrp7a	0	0.423060740998893	0.122485423029781	0.566777620133116	4
Cyb5r3	0	0.12866932712678	0.000475101052885609	0.0116066549846548	5
Med13l	0	0.192345473119664	-0.0113272010490263	0.252846920125444	4
Hist1h2bc	0	0.15611632431626	0.0817203569385761	0.396936707176209	4
Mafk	0	0.672301682421695	0.225034711938546	1.07842848440039	2
Med1	0	0.765598191878226	0.329498620556853	-0.253016868956975	4
Erbb3	0	0.681280374955354	0.462720301667314	0.48423057291348	4
Stard3	0	0.180916599357608	0.0715709338761559	0.20750418280203	4
Vmp1	0	-0.00127272857134886	0.615266002406594	1.49621670130782	2
Uchl5	0	0.0715704054663814	0.0475770775611613	0.417400988866335	3
Glrx2	0	0.202385288973702	0.500700890571913	0.740627037194738	4
Stk4	0	0.266154310129275	0.225867749532209	0.514173859896723	4
Pmp22	0	-0.134714495983354	-0.240737601939524	2.38170919757621	2
Zcchc10	0	0.324688871802637	0.90445191824062	1.05080588729031	2
Psmb6	0	-0.319251471756704	-0.119632468328024	0.169393204266077	3
Spag7	0	-0.0600749127948968	-0.0729889711746039	-0.252974279885129	5
Pfn1	0	-0.260921892067184	-0.00957983101559465	0.802931952254888	3
Tomm34	0	0.146954607855756	-0.301539314251361	0.450057412968435	3
Ywhab	0	0.166249098947055	0.156086768545179	0.629086393471959	4
Gpx3	0	2.29540329391287	-0.0580989399313042	8.06686830523362	1
Anxa6	0	0.327059580412433	0.130036773548394	1.26182951371179	2
Zkscan6	0	0.0773427907894956	0.121161935078749	0.826853370824636	4
Kpna2	0	0.128460112473996	0.391532252062465	0.733912731971403	4
Smurf2	0	-0.0281297383515568	0.237177282166243	-0.106755343114368	5
Ccdc45	0	-0.907476349852899	-0.60779144297686	-0.693263245678492	5
Vezf1	0	0.309841769104465	0.258750404728667	0.532215389977379	4
Cuedc1	0	-0.773363968029526	0.483785738526669	0.324997943944675	3
Srsf1	0	-0.270206526173635	-0.176163515839076	-0.412451004326542	5
Abi3	0	0.371685801300879	-0.251894048506715	0.967461578578461	4
Shroom1	0	-0.794724027881255	-1.49143778984822	-0.597398329316114	5
Kif3a	0	0.213874495922174	0.222519334884876	2.10354373434563	2
Mtmr4	0	0.418571018517427	0.115962359567083	0.109003610731057	4
Mrm1	0	-0.134868851478852	-0.63646525561493	-0.713015923874415	5
1700081L11Rik	0	0.36262058036044	0.508648941569617	0.562127031318655	4
4933439F18Rik	0	0.365041798184033	0.167447404191987	-0.728278293711527	5
Myo1b	0	0.165150687716751	0.258780952627701	-0.235863187566659	5
Dhx40	0	0.626763049604311	0.428194542303292	0.735835085799003	4
Ypel2	0	1.14066001008311	0.410053272063781	2.5730026835227	1
Akap1	0	0.30310704210389	-0.236444304672181	-0.772812584157852	5
Nol11	0	0.484604782788622	0.505688715898963	0.839898596459354	4
Derl2	0	-0.350502334022011	-0.137612360132339	-0.210188882662896	5
C1qbp	0	-0.372944771044921	-0.372783037876406	-0.654408532998612	5
Rpain	0	0.0241172405778443	-0.0671028897092786	0.0274983742235779	5
Slc13a3	0	0.419139970120234	0.220304225539672	0.00229103591104172	4
Chd3	0	-0.484016127509885	-0.731136438591147	-2.18347828299882	6
Kdm6b	0	-0.0331329194962739	0.0239180206663926	0.086573833914842	3
Appbp2	0	0.239357534871815	0.119331695883248	0.330231199086572	4
Ncor1	0	0.236905184120701	-0.111935908394596	-0.833128212981971	5
Cenpv	0	0.185702764797911	0.194068899783881	-0.604108372276971	5
Pcgf2	0	-0.403027547385705	0.140606898443368	0.779354125193603	3
Cwc25	0	-0.283930510095046	-0.171778975867806	0.033069199417023	3
Pip4k2b	0	0.0458633101317077	0.0892004929337092	0.374400814201995	3
Trim37	0	0.637540550382544	0.51399048481183	0.311010815861622	4
Ctdnep1	0	-0.0657014631088684	0.197804904932623	0.483110122192637	3
Rai12	0	-0.398562812600944	0.0365959421647381	0.346454295598634	3
Gabarap	0	0.132288558036884	0.139901078234529	0.740036873823626	4
Phf23	0	0.146867074648005	0.133850954818529	0.612891020371547	4
Acadvl	0	-0.198673924558363	-0.26756303848922	-0.909447989285337	5
G3bp1	0	0.0743526491425426	0.314704855764131	0.955198826338551	4
Atox1	0	-0.141417923011875	-0.365243515323448	1.334620207865	2
Sparc	0	0.0572853602472517	0.0566597813332946	2.12913342903658	2
Smcr7	0	-0.0634263454431449	-0.410789212961645	-0.522514177819217	5
Tbx3	0	-0.840634752704042	-1.31326130313786	-2.8691828545069	6
Dusp14	0	1.22019956902322	-0.738595313902614	3.62955841818105	1
Tada2a	0	0.10159471225504	-0.34104704914757	-0.0438677131471036	5
Pnpo	0	0.324238617048971	0.305515582800845	-0.302280377286149	5
Cog1	0	-0.297773498062211	-0.469240014364977	0.305763652316922	3
Cbx1	0	-0.068992471782587	-0.166749909987617	-0.255323438871926	5
Cdk5rap3	0	-0.152246794039169	0.0265503543024884	0.227260266909191	3
Copz2	0	-0.0686648956275567	0.109696709054774	0.613778746525812	3
Slc25a39	0	0.437869941170747	0.540986046281335	0.899794255829084	4
Sp2	0	0.307931922909857	0.138077358562753	0.722479543547897	4
Aatf	0	0.403414725280178	-0.0103909919412036	0.0174524092869641	4
Dync1h1	0	0.339383489304721	0.0965119396675028	0.327275869268509	4
Cpsf4l	0	-1.02968365973078	-0.200250247259281	-1.77974103422609	6
Pex12	0	0.635561441533039	0.375372258742837	-0.136776740431666	4
Ndel1	0	0.640867522729759	0.35086529411895	0.783742507827699	4
Slc25a35	0	0.00252461123041837	0.0195416765784144	-0.0603899026651049	5
Zbtb4	0	-0.0201898459229673	0.279083472524741	0.580367489575115	4
BC096441	0	1.00695685031903	0.310133565764256	1.49276125316495	2
Mpdu1	0	0.424167078915916	0.243741748831433	0.348580514678309	4
Fxr2	0	-0.348422876527879	0.159835903244609	0.148357752484506	3
Atp5g3	0	-0.228931029397338	-0.168379435686987	-0.388522082660021	5
Cd68	0	0.294503228161443	0.0703908468998456	3.12249944007911	1
Acsl1	0	0.125205975297442	-0.481848787176928	-2.80954887075527	6
Lsp1	0	0.0824604939771948	-0.303445443018671	3.24655738562264	1
Zfyve27	0	0.0150019998979569	0.0160799276796214	0.528201979678102	3
Avpi1	0	-0.455800920334109	0.223454706748314	0.856743640188848	3
Rad51l3	0	0.369564895977943	0.0910435295125353	-0.265605942430882	5
Pank3	0	0.348204407242016	0.0631384347421837	-0.229594795240087	5
Rars	0	0.115037800920047	0.339658960837124	1.25166485846843	2
Wwc1	0	-0.190010135877058	0.245289456388513	0.278441553158288	3
Ict1	0	-0.349368678011563	-0.0785256379588398	0.0782983585212852	3
Fdxr	0	-0.379435517200425	-0.0968492083460069	-0.542167737981794	5
Mrpl45	0	0.0610394955340449	0.0477012865271223	0.399995005993635	3
Irf1	0	0.0116988030024526	-0.54154075305112	-0.402830136924857	5
Slc22a5	0	0.128871617751738	-0.175549125911429	-1.88816048290021	6
P4ha2	0	1.25453960507043	0.229348630814793	1.03322686155745	2
Arrb1	0	0.0737728166724549	0.162906575784512	1.62393240551663	2
Cxcl16	0	0.149298989661799	-0.005364892159921	2.91971765056125	1
Pelp1	0	0.00680861180361573	0.184729500806671	0.471648685339123	3
Med11	0	-0.230484520187964	0.0459258791393807	0.685663620018752	3
Ccl6	0	0.597499975314725	1.39820813624688	4.98475947296214	1
Gm16515	0	0.961129571594436	0.0335601669410346	0.66285975672082	4
Map2k3	0	-0.348232488380414	-0.274339325463903	-0.718526804468137	5
Ywhah	0	0.434371836422012	0.382149421704516	1.70418940131672	2
Sart3	0	0.0142385102147559	-0.144391420331796	0.10013046356085	3
Nars2	0	0.109711927513854	-0.134911529019133	-1.1521583951823	6
Slc35b4	0	0.689527277206127	0.32456862521138	0.617391391696256	4
Dalrd3	0	-0.379765957120667	-0.304180593395006	-0.693934429620695	5
Fis1	0	-0.103358088918498	0.0373817262254406	0.454163066903599	3
Plod1	0	0.188979833076417	0.0968470636250986	0.744368574683293	4
Rab3d	0	1.16796237795801	0.956249392849385	1.4770058371177	2
Mfsd3	0	-0.3942036002403	0.106464542372586	-0.981645582108555	5
Slc25a22	0	-0.354884590228123	0.379947902678691	-0.345593401789344	5
Atp6ap1	0	0.358742660868801	0.0995496904083362	0.743068817550071	4
Dnase1l1	0	0.341506050099028	0.239133142350376	1.42975842817231	2
Ccl9	0	1.83690030949256	1.67317535611648	2.52906656708226	1
BC005537	0	0.649156118151235	0.423772053780126	0.617460577427725	4
Isyna1	0	0.524218851794896	0.155625599659334	4.32761191324627	1
Hars2	0	-0.116788050624666	-0.137070250114774	-0.786196631042254	5
Tmem160	0	0.322758882402595	0.494869075722002	1.19703940634842	2
Rab5c	0	0.00905114930918711	0.00699631718250171	0.249660884256634	3
Mdh2	0	-0.048928056275266	0.117930317828153	0.39543956362886	3
H13	0	-0.103843252130919	0.00487991861143099	-0.207766071518551	5
Rnf145	0	0.635246623122108	0.655411456745615	1.01315652017879	2
Scn1b	0	0.854668743464786	0.620318880268536	3.4356838047089	1
Atp6v1e1	0	0.146674113876806	0.134199991892215	0.5775105798666	4
Agxt2l1	0	1.04020476252284	0.464226036885941	2.14510437018118	2
Ppp1r12c	0	-0.31354503658127	-0.142630689466014	0.60084512783508	3
Ahr	0	-0.538991640543116	0.392865587777514	1.13430387060455	3
Mtap1s	0	-0.0169689107154684	0.21510589498332	1.51284071554679	2
Tmem129	0	-0.00906602038140138	-0.201320278486955	-0.287216331628954	5
2610027L16Rik	0	0.783047121430689	0.270225649444969	0.251726125802098	4
Atp6v0a1	0	0.313851560121792	0.394190490539317	1.18155883948329	2
Grb7	0	0.016319517712673	-0.42122170260461	-0.246137852176135	5
Noxo1	0	-1.17161269252663	-0.900525702157488	0.298569763286275	3
Zfp687	0	0.25155554292665	0.222784320345967	0.450126212298916	4
D8Ertd738e	0	-0.438687994972153	0.0820944047025408	0.143974538273535	3
Sec14l4	0	0.183511966730189	0.501899376870826	-0.415030241909515	5
Calm3	0	0.325893332570333	-0.108343759708618	0.950669877588361	4
Cops3	0	-0.50810006528704	-0.0668817070477077	-0.0335257721656293	3
Fkbp8	0	0.0567933532068291	0.189283104114317	0.16085969614403	4
Ddx39b	0	-0.746756357728174	-0.171144416877509	0.0935831975579506	3
Gipc1	0	-0.12451704133108	0.246426632674496	1.14010971345861	2
Tlcd1	0	-0.189368552321766	-0.243753098256431	-1.27318595194829	6
Plscr3	0	-0.342976602669561	-0.150366492169111	0.735048505347766	3
Ptger1	0	0.0968389190470418	-0.0402034762817214	1.24615776028124	2
Xab2	0	-0.358694476680401	-0.100042638006697	-0.0105139140204818	3
Cdc37	0	0.294872750948248	0.237410807352096	0.391403821084317	4
Rab4a	0	-0.207852035475809	-0.304369493415487	0.609001614428787	3
Trip10	0	-0.0912094291547171	-0.160650573908266	0.463472725166249	3
Cops6	0	-0.0582135871573351	0.0870000660586057	0.148604934424942	3
Ubb	0	-0.0267818354094372	-0.212968952816218	0.0928783697125072	3
Ap4m1	0	-0.116885719386833	-0.464541280882193	-0.751241897370678	5
Gyg	0	0.321418253586783	0.357813423246131	1.24530745553169	2
Rcn3	0	-0.405299336952524	-0.317017015543737	1.03453870668696	3
Slc6a8	0	1.22481340482082	0.470062211444681	3.85861021930379	1
Ubxn6	0	0.538797351770968	0.643896630309737	0.827110443580043	4
D17Wsu104e	0	0.0773959715022178	0.301288953467773	0.0491199898447101	4
Cyb561	0	1.00236349078958	0.809095559281119	4.00145466004481	1
Ccdc12	0	0.272205375757459	0.410533021708605	0.81547817208609	4
1110001J03Rik	0	-0.377462244930896	-0.03017414966549	-0.404087900271839	5
Mrpl24	0	-0.250003902428109	-0.0524598378627018	-0.129448765369756	5
Gle1	0	0.235583973412399	-0.0560729912579556	-0.00807191597703747	5
2810055F11Rik	0	0.163302170050701	-0.272552191298996	-1.01682220521204	5
Slc35e1	0	0.3982518006292	0.480585317853654	0.562087790814328	4
Calr3	0	-0.0512856543844448	0.160958232733466	0.620795329940505	3
Tmc4	0	-0.681361946354848	-1.50025336852767	1.40013001289882	3
AI428936	0	1.86365791096662	0.893768903180629	2.22385238509447	1
Polr2i	0	-0.462711301016199	-0.180703932009114	-0.410556517542186	5
Iyd	0	-0.00779867328260778	0.0246663494671898	-0.173887193400357	5
Rmnd1	0	-0.404340345910776	-0.327328231214777	-0.590718976208096	5
Esr1	0	0.201321443258674	0.992724209426837	0.236334400984518	4
Syne1	0	-0.529502372351625	-0.0613538006991138	-0.160613794890894	5
Mtrf1l	0	-0.765250323547311	-0.281131265605088	-0.143350294486965	5
Hdac2	0	-0.409733195224245	-0.0584408153283944	0.259094065742804	3
Rwdd1	0	-0.273182734694333	-0.183496307308546	0.489579452911516	3
Stxbp5	0	0.167246155354157	-0.619554297409689	0.403340150762676	3
Hint3	0	-0.579805945607967	-0.411296045891207	0.143640868755725	3
Trmt11	0	0.0195050759528521	0.392679380369357	0.539244464648667	4
Katna1	0	-0.305015342640373	-0.131499723474964	0.424853463751133	3
Pcmt1	0	0.268320252200724	0.257868534423917	0.468516485488273	4
1700021F05Rik	0	0.071169854825955	0.0477523762122035	-0.261735539968911	5
Sec63	0	-0.195347593932813	-0.213808627193452	0.325548320357712	3
Snx3	0	0.00601512081592435	-0.0824093076544386	0.123954612340279	3
Aig1	0	0.391772535909154	0.543987076602872	0.746552948082916	4
Adat2	0	0.511621786783356	1.01567069795642	1.11200043524326	2
Pex3	0	0.1355688974719	0.183936237608431	-0.374659551276007	5
Fuca2	0	0.708653990078275	0.120919194245144	1.16095427642833	2
Cep57l1	0	0.462162732228517	0.0408086425938876	0.384202098572684	4
Ltv1	0	0.296988702251918	0.520724858374412	0.919857285710986	4
Cd164	0	0.302831669474464	0.209496638414496	0.274523672125582	4
Utrn	0	-0.0350382844659419	-0.0819128691547751	-0.0658323541082033	5
Smpd2	0	-0.216588583987849	-0.466009990804079	-0.726855194936384	5
Zbtb24	0	-0.168511268223751	-0.162611390008737	0.031523083492371	3
Rab32	0	-0.0510137197319409	-0.076578397296428	0.564679433716618	3
Gtf3c6	0	0.188088002069623	0.389522389330779	1.00156001174928	2
Slc16a10	0	0.548335413940706	0.832175674471029	0.824114985037556	4
Rev3l	0	0.106505124302031	-0.196235084259645	-0.179570378567534	5
Traf3ip2	0	0.537752499536767	0.150267171169792	0.808893526785944	4
Fyn	0	-0.335961878157477	-0.832339757598707	0.927740403408811	3
Prep	0	0.123846950804337	-0.0433507789955813	0.154110137642238	3
Perp	0	0.105256639786886	-0.172458872792445	0.257507299546722	3
Reps1	0	0.148165290136216	0.227235918256399	0.0462766445999173	4
Asf1a	0	-0.33143258311238	0.193063760844758	-0.306738604861451	5
Gopc	0	-0.0535910996407479	0.135684581211988	-0.188940000077826	5
Qrsl1	0	0.163030131525255	0.0147016712496906	-0.0197074132662069	5
Rtn4ip1	0	0.378311541305214	0.213790632879833	-0.868931385081835	5
Aim1	0	0.408885311934445	0.517764398835264	1.55241376245211	2
Vta1	0	0.0605118568469382	0.638789939655283	0.524578196054442	4
Smpdl3a	0	0.632461175127644	0.427985004188685	0.99196168500401	2
Reep3	0	0.543184628928402	0.174442407422199	0.309114779766985	4
Fabp7	0	-0.180025432198351	0.30478988057034	1.91890030668097	2
Serinc1	0	-0.0815611055786772	0.0764461276671731	-0.0618067218438284	5
Hsf2	0	-0.0037798893913985	0.116165974469675	-0.2421342185577	5
Echdc1	0	-0.182402742789088	-0.208809335503308	-0.80390282714075	5
Ptprk	0	0.464071025030797	0.589463974302983	0.740194549698138	4
Dcbld1	0	0.91091397164668	0.430929035039022	2.12298028406344	2
Ccdc59	0	-0.24358729135574	0.133459535857159	0.00566595035038567	5
Lin7a	0	-0.336245873326077	-0.0987064278503206	-1.81835713068524	6
Ppp1r12a	0	0.0715770914465239	0.502286908316221	0.909366289652241	4
P4ha1	0	-0.434709605695283	-0.0917064806847323	1.18759136360344	3
Sept10	0	0.184142106207844	0.347584026576271	0.890499891516848	4
Lims1	0	0.2625520425149	0.0566597481736602	1.38261225328074	2
Zwint	0	0.117201414778776	0.0578150169452317	0.855323380688201	4
Ube2d1	0	0.316733780789691	0.342279070512123	0.653120831012796	4
Dcn	0	-0.305745325224506	-0.311546782589421	0.960821952177691	3
Cdk1	0	0.527287854513533	0.460114162978445	1.43672397835085	2
Atp2b1	0	0.481467060053206	0.452823135186414	0.808743734261989	4
Rhobtb1	0	0.436417455856353	0.276342981026692	0.0358046904587897	4
1700040L02Rik	0	0.00718859970932293	-0.0918639566936786	0.0653236557680477	5
Arid5b	0	0.0572544866847982	0.658253815465506	-0.342768170957651	5
Actr6	0	-0.0647978571920076	0.186020694465314	0.0321165834940169	5
Uhrf1bp1l	0	-0.186440355116088	0.0229042380402148	0.2579123928487	3
Poc1b	0	0.50368393657101	-0.0670430702991378	-0.118867738578541	5
Dusp6	0	0.155661766650451	-0.267401444267883	0.567196967627325	3
Tmpo	0	0.151968373144289	0.410213859781072	0.621756246140537	4
Psen1	0	0.14899390765907	0.212482555629602	0.404706452164623	4
Sgk1	0	0.735882919702536	1.7319080759744	4.86497535366756	1
Ikbip	0	-0.494718282397516	0.0612984001564044	2.06577084209367	2
Hbs1l	0	0.304605857357382	0.531474513122968	0.0378554013062512	4
Epb4.1l2	0	-0.239609077381679	-0.291411308272694	1.24306400177093	3
Med23	0	-0.127891854424117	-0.149620050393634	0.341165245049311	3
Arg1	0	-0.706437504815778	0.187503491168918	0.0556419769672861	3
Nedd1	0	0.353084441291365	0.277725568545228	1.02608969857684	2
Enpp3	0	-0.198594186273991	-0.0385715890643849	-1.62384565578839	6
Mtap7	0	0.0949346226707339	-0.0172863333047687	-0.0463491614197523	5
Stx7	0	0.165576478421764	0.197198682116355	1.41712154654919	2
Pex7	0	0.351851641443398	-0.0624968738357924	-0.0415944233516673	5
Ifngr1	0	0.121241092811088	0.189730099881402	2.04305203587682	2
Vnn3	0	-0.16342548442878	-0.532292455611629	-0.357547244295434	5
Cdk17	0	0.0789959386097552	0.369937474707148	0.774731232571302	4
Hal	0	0.207504347760984	0.17165873504762	0.583235970518855	4
Snrpf	0	-0.189045705665856	0.282210774783	1.02376756280868	3
Ntn4	0	0.0349351391878278	0.582988065903703	2.42505548887982	2
Fgd6	0	-0.284124119401202	-0.395238310122538	-0.648849528381967	5
Ndufa12	0	-0.736326177558996	-0.389619875448725	-0.497327826328733	5
Tmcc3	0	0.584235614411344	0.443166375479374	0.580209540224129	4
Ccdc41	0	0.491017530116493	0.131616069081011	0.742426132215156	4
Socs2	0	-0.426548788975639	0.351166571145759	-0.123642858535198	5
Nudt4	0	0.854749388943488	0.295485928250988	1.50580146030086	2
Tcp11l2	0	-0.157002655677115	-0.104266696564608	-0.289718699520337	5
Cry1	0	0.280860534541678	-0.342089772395638	1.04574098747916	2
Timp3	0	-0.406916955363604	-0.532876124324207	1.32913766300797	3
Hsp90b1	0	-0.384423429619374	-0.188405271187146	-0.573971550799444	5
Pah	0	-0.395590016281396	0.0958915803658838	-1.24241934409917	6
Igf1	0	-0.920794659076538	-0.58703136318661	-1.61068358998128	6
Ccdc53	0	0.223764592431624	0.0857985176847404	0.126216242976202	4
Sirt1	0	-0.171296196236579	0.234457081779787	0.0778280898990172	3
Herc4	0	0.0488101567162513	0.303191078036049	0.226805534078087	4
Pbld2	0	-0.151641441267732	-0.314356913713419	-2.02438454597561	6
Hnrnph3	0	-0.476553079774239	-0.361410952279872	-0.792136106531494	5
Rufy2	0	1.08986095343124	0.739458328124691	0.947581577843517	4
Pbld1	0	0.181125957074408	-0.204981401949008	-1.08147912008081	5
Ccar1	0	-0.3150978920704	0.0411655877164639	0.696708641810713	3
Ddx21	0	0.247934361194553	0.405830650055938	0.783042519170704	4
Ddx50	0	0.53007989317486	0.316881542979996	0.866021530042738	4
Srgn	0	-0.359632384166105	-0.575850969329764	2.55503165031877	2
Vps26a	0	0.282631247721923	0.0214137511716946	0.0689851664591468	4
Supv3l1	0	0.343470787877612	-0.242590495497884	0.0700699136091643	5
Aifm2	0	0.0790394350935278	-0.212193037059534	0.422877886438506	3
Tysnd1	0	-0.091828857753909	0.0898149252811187	-0.394718208863073	5
Sar1a	0	0.278072729382526	0.484735727145844	0.579718568612884	4
Ppa1	0	0.202061362698358	0.488832483237466	0.923584850207837	4
Eif4ebp2	0	1.53979700089668	0.933560745986641	0.373492165798945	4
X99384	0	0.0997049396056953	0.0892951786977996	-0.575921284105367	5
Sgpl1	0	1.14076303413008	0.117815629827221	0.975102787650817	4
Pcbd1	0	-0.28501156253711	-0.371198953606867	-0.543872949719657	5
Slc29a3	0	0.255280584536911	-0.163883889676971	0.99835058221549	2
4632428N05Rik	0	0.94360227569679	0.709593022268467	3.45270629491468	1
Slc16a7	0	0.269958606161536	-0.572285004822341	-0.0736298828247092	5
Lrig3	0	-0.0720788513576965	-0.694731635200983	-1.25885419460819	6
Anapc16	0	0.194109522991152	0.181887477283843	1.36105266782434	2
Ddit4	0	1.98691479659032	3.76419582893204	6.29969728362089	1
Dnajb12	0	-0.15063278550935	-0.249494964108386	-0.216446704314967	5
Cbara1	0	0.0175868757979836	0.206661705210178	0.367894067007037	4
Cand1	0	1.02377558871522	0.755349630263274	0.815297468529981	4
Tbk1	0	0.0394035254641637	0.0196644246349605	0.017292110491118	5
Pno1	0	0.0945483023540016	-0.0123865660994791	0.186924134756277	3
Egfr	0	-0.508562882636568	-0.082861923827784	-1.2252492376473	6
Avpr1a	0	-1.38252284712298	-0.295241918278926	0.0684559804442415	3
Usp15	0	0.26965264766168	0.0568371856617987	0.388897100412283	4
Vps54	0	0.519733374498081	0.353047653900986	0.21170658685363	4
Tbc1d15	0	0.335892819401129	0.347764945966972	0.084360284868366	4
Pcsk4	0	-0.465909263257388	-0.172230491400829	-2.48240617505204	6
Rab21	0	0.292902629061669	0.379464580429864	0.764797352742094	4
2310011J03Rik	0	-0.182871972379628	0.197782992358936	0.573343188206367	3
Peli1	0	-0.465012797157795	-0.179046289172828	0.289907817814537	3
Thap2	0	-0.409163000125988	0.407061243474287	-0.514111170842682	5
Rab1	0	0.488147210218181	0.0422289993887101	0.476795401771483	4
Gamt	0	-0.91854704942496	-0.654584299578883	-2.28450580039295	6
Actr2	0	0.262165306024579	0.296959067952358	0.888564327591727	4
Ndufs7	0	-0.320496076741449	-0.362090047296079	-0.838681639222762	5
Ptprb	0	-0.397479611534626	-0.5907294631565	-0.554851850064586	5
Mum1	0	-0.363184942835104	-0.294950312338532	0.221782668634564	3
Meis1	0	1.04272274949069	0.594407485075654	1.06579937239657	2
Uqcr11	0	-0.286683602032862	-0.119193974417617	-0.141088175814917	5
Cnot2	0	0.0546734216683142	0.00364151479728485	0.027155890684675	5
Tcf3	0	0.24983659394795	0.0489712610486037	0.338837848464243	4
Frs2	0	0.367334012968466	0.217167046391569	0.0426173251805943	4
Yeats4	0	0.0515939273519467	0.000941501296810578	0.176786760380288	3
Cobl	0	0.235561248269965	0.219526957699497	0.565509126272811	4
Snrpd3	0	-0.251292076516053	-0.199841535468403	-0.00326514064675903	5
Ddc	0	0.298246861086467	-0.0284351871173528	-0.275089696824509	5
Mdm2	0	0.366082000789997	0.632466303404795	0.733011925127125	4
Csrp2	0	0.00594974981358845	0.41933949516182	-0.333068749638814	5
Osbpl8	0	0.120590158056828	0.171278144920259	-0.119767610345621	5
Mknk2	0	0.627858818007966	0.406869344915569	0.990491098435115	2
Cabin1	0	0.145755233254015	0.282702931372954	0.579130450785202	4
Ap3d1	0	0.318388526409779	0.227231048581402	0.381495028721488	4
Phlda1	0	-0.52158819145254	0.309681597822641	-1.7947526529454	6
Sf3a2	0	-0.507337963676155	-0.364166421199014	0.211000150689268	3
Timm13	0	-0.299742711957787	-0.0266581024166206	0.234210245540773	3
Vps13d	0	-0.176265725032443	-0.0705964779609225	-0.151295838297173	5
Llph	0	-0.211448547138977	0.100384483831155	0.255137469327413	3
Tmbim4	0	-0.0531940562478149	-0.0359313180334644	0.547067094565063	3
Helb	0	0.115852132564872	-0.366946293521763	-0.0092572727640553	5
Hmg20b	0	0.174172914782565	-0.0391840602824517	0.98305929445461	2
Fzr1	0	-0.111232509918066	-0.0846900046295987	0.253832117473639	3
Ncln	0	0.24683904027901	0.140455258357362	0.258776718338478	4
Col6a2	0	0.170831824296518	0.134947018369812	2.75385258143219	1
Hcfc2	0	0.717166723555161	0.25086895084201	0.118947851296386	4
Nfyb	0	0.4582721266893	0.1840857121457	0.309262615153025	4
Txnrd1	0	0.575681487162087	0.453363729316682	0.563441935814022	4
Ppm1m	0	0.027977810040683	-0.154002374384161	-0.441373231310665	5
D10Wsu102e	0	0.382376896864376	0.197103268719981	1.32349521399815	2
Wdr82	0	0.382992546905979	0.311796287293302	0.573091201180818	4
Glyctk	0	0.681694325137837	0.346600887115822	0.372534733461026	4
Pofut2	0	-0.231542025826853	-0.00506659194387108	0.530544089577201	3
Slc36a1	0	0.460274516306012	-0.00837774548897642	-0.75290424169952	5
Adarb1	0	-0.00873586669615966	0.171237083400713	0.69039304701316	3
Appl2	0	0.244048742517191	-0.548820894462173	-0.180373946182809	5
Sumo3	0	0.908842847355772	0.455390671331728	0.932796875140521	4
Hint1	0	0.0421234661145853	0.334347667195138	1.31027515568126	2
Fbxw11	0	0.765883069150194	0.680190059046306	1.07985311251737	2
Papolg	0	-0.0196228622977726	0.329606067407602	0.492432848140619	4
Pfkl	0	0.276691776510688	0.236605016562277	0.936528448950486	4
Pus10	0	0.749891594073749	0.753546505012498	0.156143790441811	4
Rhbdf1	0	-0.260048982122914	-0.285350678974252	1.91488330461221	2
Pex13	0	0.344177574568481	-0.10141025029499	-0.339236754138243	5
1810043G02Rik	0	-0.373156044225389	-0.328737284665533	0.471920221362433	3
Mpg	0	-0.393968489100554	-0.206786790129903	0.0424444454146518	3
Ahsa2	0	-0.161398540733698	-0.323389070451395	-0.568412016323942	5
Nprl3	0	-0.145586176059834	0.101759686601544	0.0308137217284682	5
Xpo1	0	-0.0224573749154557	0.0739342093707192	0.504854316158434	3
Cpeb4	0	0.643167410857957	0.297030249117766	0.14009806881876	4
Asb3	0	-0.0686325480477677	0.399118853072494	0.0392271603691655	4
Cdc34	0	0.43307232278884	0.578279476555453	0.548580828667591	4
Gm16517	0	0.116128495700222	0.166597803148197	0.548334646572157	4
Chac2	0	-0.204936898935881	-0.245821208305462	-0.766138512019305	5
Erlec1	0	0.382911334678114	0.430421015191476	0.598771765577766	4
Spnb2	0	-0.514802016821617	-0.480355345951532	0.76929443766716	3
Mdh1	0	0.184946526573213	0.0784330420040311	-0.839233540974644	5
Ccng1	0	0.852811807524585	0.696527847088504	0.867602936535948	4
Nudcd2	0	-0.041442060619055	0.22250710666432	0.120204029063555	3
Polrmt	0	-0.331937969055227	-0.12061419224562	-0.38422378183159	5
Slc22a4	0	-0.62717243431549	0.198699266067586	-1.46489545028035	6
Mgat1	0	0.439958345903964	0.319063665265178	0.32091398221897	4
Ppp2ca	0	0.165329672098797	0.264768426161523	0.44982350348876	4
Flt4	0	-0.299959578829124	-0.712623633794245	0.074532211318464	3
Hnrnpab	0	0.0601039514343581	0.0805358040152022	0.34585777123252	3
Agxt2l2	0	-0.270759619415946	0.0483251025527853	-0.220524169971944	5
Hspa4	0	0.0262605782112406	0.00510041908647904	-0.0423893308883304	5
Cnot6	0	0.311112044485971	0.22949679457505	1.05726693759573	2
Zfp354a	0	-0.698860745538416	-0.925580145864558	-0.781334013710039	5
Mapk9	0	0.394673458452249	0.106026954581126	0.251852385032338	4
Canx	0	0.435763915473927	0.185206302395531	0.155858279814075	4
Gnb2l1	0	-0.405191906879104	-0.057665254713715	0.674309285113186	3
Rufy1	0	0.35380944005193	0.357269498173817	0.542030035305256	4
Rnf130	0	0.312180826883837	0.391277983278918	0.676278987873576	4
Rad50	0	0.0666919441666615	-0.252819131392048	-0.000226728879318831	5
3010026O09Rik	0	-0.235198841428048	-0.378662892838446	-1.27507582105488	6
Clk4	0	-0.656131339728912	-0.470883153652451	-0.575065955519987	5
Sar1b	0	0.159077136607297	0.185979733195616	-0.511957746616534	5
Phf15	0	-0.61336856763835	-0.219018112843738	1.33573222295374	3
Ube2b	0	0.306593604994541	0.278901192028697	0.34889070096447	4
Cdkn2aipnl	0	0.0818802004167678	0.236278399204868	1.30184443246098	2
Kremen1	0	0.310432291669102	0.250809401383928	-0.14406280775248	5
Med7	0	-0.00260863638320268	0.0501229441843185	0.131125150337899	3
Tnip1	0	0.885968262635992	0.557567093780276	2.40047677643515	1
Vdac1	0	0.150020230909217	0.0705916518612782	0.0727838479150808	4
Upp1	0	0.596921591521707	0.359300789488459	2.0561837608105	2
Slu7	0	0.332145146728951	0.230661225223706	0.34629491011637	4
Ascc2	0	0.101120871705843	0.167504734415729	0.353702980478135	4
Hus1	0	0.0402172523274935	0.0630011001712361	0.216186318425521	3
Pttg1	0	-0.131082959795319	-0.419132219208351	-0.0901914291084938	5
Tns3	0	0.251655834564444	0.126193065177868	0.393338106247537	4
Btg2	0	1.35995219362003	2.14640303381256	4.77169088317126	1
Gatsl3	0	0.2486804968424	-0.106703096987618	0.565090622744728	4
Igfbp3	0	-0.353320054606572	-0.636064158329839	0.573712535152871	3
Igfbp1	0	3.22076341591439	4.47109080753506	6.93857859244769	1
Pes1	0	0.53090712220093	0.51029001508509	0.551160362073441	4
Tcn2	0	0.639855338484781	-0.0690770965679097	0.545162317070087	4
Smtn	0	0.637965377535946	-0.172564341133	1.78990303070463	2
Arf5	0	-0.121881955383212	0.0732994140488318	0.091521793380361	3
2310033P09Rik	0	-0.516798831592193	-0.293989880439006	-0.239891528464653	5
Guk1	0	-0.138721507428993	-0.28125011878895	0.758649149643064	3
Rnf185	0	0.488198443408898	0.464301661547924	0.748668082593472	4
Limk2	0	0.00433923089042571	-0.0878796114351394	0.254001702718485	3
Patz1	0	0.114228442076885	0.138534953892493	0.959731137235911	4
Eif4enif1	0	-0.518192523539378	0.0731414634163461	0.590833715330291	3
Trim11	0	-0.262165405752995	-0.248742635046081	-0.225246175804956	5
Ogdh	0	0.233901320731178	0.154760457748738	0.0584652775890537	4
Drg1	0	0.132863529047701	0.390348063406354	0.520271692660144	4
Rtn4	0	0.805121411708949	0.30047803010173	1.39059498011245	2
Mtif2	0	0.0410117703738158	0.246444640848399	-0.491297756676579	5
Rps27a	0	-0.276611795750603	0.207465085234241	0.649377493959717	3
Ccdc104	0	0.193940033810041	0.527009957329006	0.937885203712343	4
Smek2	0	0.690694525008921	0.69280634134745	0.561809462400939	4
Pnpt1	0	-0.207071492318827	0.0504020062473529	-0.150688605765798	5
Efemp1	0	0.0398676963561551	-0.137469332608856	1.20512244204972	2
Pold2	0	-0.290726229665639	-0.471495657251755	-0.379819867742295	5
Zkscan17	0	0.0157735366416738	0.0933348109381382	-0.419177808183775	5
Polm	0	-0.290117829711008	-0.546408495014311	0.157879816290631	3
Dbnl	0	0.460348103425652	0.65842561425218	1.14066352300204	2
Mrps24	0	-0.145439105259394	-0.109410870535978	-0.0212151008430177	5
Ccdc117	0	0.0860600850045328	0.389103107369956	-0.0253826484469125	4
Dynll2	0	1.06691878758566	0.409359538520781	-0.0337534940323223	4
Xbp1	0	-0.545466624165854	-0.0764546508165561	0.140533734159894	3
Supt4h1	0	-0.25379529582703	-0.00164275956319035	0.0519639120110424	3
Sept4	0	-0.877596400783147	-1.31169646206002	0.58259035523837	3
2810021J22Rik	0	-0.405750788439035	-1.04288553045523	-0.827991439925744	5
1200011M11Rik	0	-0.108134166226124	0.105786783612527	0.154542353711321	3
Rnf187	0	0.298780103712238	0.0994298632205078	0.221131719419264	4
Tubd1	0	-0.719004938123084	0.435422050001567	-0.0433140073823559	3
Mrpl22	0	-0.305537973107738	-0.248676961594786	-0.477775050696262	5
Cnot8	0	0.00894131607797826	0.258456311566677	-1.56435022150295	6
Rps6kb1	0	0.261608956262296	0.0167464806607708	-0.0661074986804004	5
Sap30l	0	0.330468424993913	0.341662044380065	0.195391189939786	4
Galnt10	0	1.09007413970176	0.4254307197059	1.34440653954856	2
Rnft1	0	0.140954065782517	0.329456031791975	-0.139249209922573	5
Mfap3	0	0.57506858948599	0.382246165725274	0.979198221809816	4
Fam114a2	0	0.211437313055931	0.119262538784716	0.0527936375407173	4
Ppm1d	0	0.413396097993123	0.313792820276559	0.562634968926149	4
Znhit3	0	-0.213111583343895	0.202966560336227	0.65938508592095	3
Myo19	0	0.006407172224008	0.357660855335577	0.193820038830055	4
Prpsap2	0	-0.402531741852277	-0.0704213711570409	-0.520024465666645	5
Ggnbp2	0	0.16918983175537	-0.0130709974377548	0.349661575241722	4
Acaca	0	0.152227499965385	-0.0122143559558093	0.836344445487368	4
Shmt1	0	-0.0271998880148321	0.057101450477786	-1.2074892975476	6
Llgl1	0	0.179233542419241	0.253554132764728	1.15522624697625	2
Drg2	0	-0.277764039989242	-0.126594386506911	-0.0719605736772546	5
Srebf1	0	-0.703550632323197	-0.960676539576459	-0.367960740266272	5
Tom1l1	0	-0.281124280413716	0.0190175840549416	-0.877961094722422	5
Cox11	0	0.248195851297753	0.286122121103049	-0.684062087333182	5
Bzw2	0	-0.195113368779886	0.0569171104939758	1.19486620522052	2
Elac2	0	-0.114505949176612	-0.0949997431716373	-0.164637550600367	5
Pctp	0	-0.323306613042614	-0.621140489785977	-0.17530787888307	5
Twistnb	0	0.60313679668556	0.68581733361836	0.688567936795468	4
Atxn7l1	0	-0.310845350045605	-0.258136921327389	-0.783007395189961	5
Sypl	0	0.360027165233538	0.286443317059221	0.680756317604379	4
Pdia6	0	0.0238315784269927	-0.162571464853076	-0.658519007876727	5
Nampt	0	0.0350262532940071	0.281535307398788	1.28226176639233	2
Nbas	0	-0.0241749707551751	-0.282606225415638	0.05093783692445	5
Rock2	0	-0.00413907658935727	0.0596169976348732	1.04866851533628	2
Laptm4a	0	0.0782401938083127	0.0820052741273606	0.134948912991359	3
Snx13	0	0.386560932736121	0.206070389977464	0.524449314084146	4
Sdc1	0	0.646371523743917	0.711270524854118	1.673042616153	2
Lpin1	0	-1.73496633120552	-0.406774607683374	0.0723675825148139	3
Pum2	0	0.205154542838282	0.135073852128831	0.220249000743105	4
Arsg	0	0.738590181278968	0.866733309466753	-0.0647652467102045	4
Hs1bp3	0	0.880515250786758	0.147711265578244	0.0418073857311304	4
Smc6	0	0.547010556495605	0.479015966384364	0.346116353687915	4
Apob	0	0.493151853696161	0.235670591649893	0.373547777882392	4
Amz2	0	0.140764121934133	0.105490938022852	0.497835472461151	4
Gna13	0	0.797244068507965	0.519481797321228	1.37114990033638	2
Prkar1a	0	0.152092344714244	0.180432033634453	0.629607719098024	4
Fam20a	0	0.485334942809928	0.278115054735389	0.747369323866351	4
Abca8b	0	0.521118337496709	0.384269699372646	0.067618961785759	4
Rdh14	0	0.0479601419942412	-0.010245896946608	-0.261456071479752	5
Map2k6	0	-0.0810271608335497	-0.568086130027702	-0.062063756648912	5
Ttc15	0	0.571933021170595	0.380167192866668	0.207290058988747	4
Adi1	0	0.172404389980701	0.130100564179739	-0.52685686324619	5
Rnaseh1	0	-0.0573135339971706	-0.0632782676476485	0.580895014263278	3
Ubxn2a	0	0.464914620420074	0.205171056507093	0.711624216444204	4
Cmpk2	0	0.459982026115871	0.644248541718239	0.222486713179372	4
Itsn2	0	0.365405085642188	0.252414854112565	0.21624455434437	4
Rsad2	0	1.03152252057733	1.15363439404621	0.687105163118537	4
Id2	0	0.833165120675358	0.286508264576729	-0.127955836592844	4
Ncoa1	0	0.0266034056342448	0.0195679039471083	-0.182145948391841	5
Dus4l	0	-0.401846930613413	-0.078524915952136	-0.24853256998368	5
Rrm2	0	-0.195991553129395	-0.231806675763852	0.0597709490323149	3
Bcap29	0	0.237941449986593	0.310021989219919	1.07112275002078	2
Cenpo	0	0.307238246186966	-0.16255944684308	0.11181624080929	4
Klf11	0	0.50836189005925	-0.262814129317828	0.348697394059893	4
Cbll1	0	0.105098820516296	0.0519389678325145	0.587639282928901	4
Dnmt3a	0	1.61121143558231	0.588682974302794	0.454292213336656	4
Dld	0	0.370772207305921	0.287553997635387	0.0267723545062839	4
Kif3c	0	-0.222982611760949	-0.158936901183117	0.589700986996482	3
Sh3yl1	0	0.0410190110335825	0.0995645556639417	0.674092961830734	3
Rab10	0	0.158058729089547	0.0253934952740586	0.115520370895153	4
Sntg2	0	-0.0148564770423779	-0.540098873021724	-2.15921651281859	6
Ddx52	0	0.262413535887514	0.711435733441216	0.377653107938114	4
Hnf1b	0	-0.245302581166847	-0.206577068561395	0.55916997176742	3
Taf15	0	-0.255203470580004	0.326133097537271	0.567659617812541	3
Cdc27	0	0.214435913194877	0.272056689210586	0.571977559247458	4
Mettl2	0	0.0847264381961857	-0.0845311753223542	0.196063400612356	3
Nle1	0	-0.368522939430238	-0.258373019001644	0.493915492730979	3
Tlk2	0	0.318576081976419	0.684823156243181	0.539616722307559	4
Rffl	0	0.179870278551283	0.259221328747347	-0.128828910162944	5
Lig3	0	-0.449858950389452	-0.0136464530565987	-0.131890889725789	5
Map3k3	0	-0.0816047737915212	-0.401825343795778	0.203494909112746	3
Ddx42	0	-0.407913086595616	-0.147673999165527	0.00596656655052345	3
Ftsj3	0	-0.142428827537426	0.471444985811696	0.572056063194762	4
Rnf135	0	-0.0403700935527428	0.512453632266699	0.0839497592835083	4
Psmc5	0	-0.0419486533555868	0.130809305044314	0.470397768753351	3
Adap2	0	0.248406765791372	-0.142960044958205	-1.23398023394662	6
Ern1	0	0.335433063728247	0.753292232664559	0.287127827507956	4
Nf1	0	0.0692567631158616	-0.1809729852458	0.148217058098554	3
Pecam1	0	-0.0482906983483366	-0.229008307541827	0.796809476780487	3
Polg2	0	0.162879969539943	0.30992665185531	-0.705459409727672	5
Ddx5	0	-0.393505983230679	-0.216200581735051	-0.430490569682085	5
Psmd12	0	-0.12119118641556	0.0598638804247735	-0.155032244062501	5
Helz	0	-0.275725664494987	0.962615990467641	0.820722833361164	4
Slc9a3r1	0	-0.333226809711525	-0.463613812140175	-0.394024661975932	5
Nt5c	0	0.0947570494469608	0.598359108301009	1.26661257633349	2
Hn1	0	0.567431061033821	0.401586363918985	2.65548358642912	1
Sumo2	0	-0.244610440816467	-0.127557990221309	0.462084441551243	3
Nup85	0	-0.382937534264737	-0.0687739925939184	0.192051682323322	3
Gga3	0	-1.01229698231089	-0.421754521109015	-0.316235472376089	5
1300001I01Rik	0	0.566153045804216	0.383790026718871	0.145577933903257	4
Mif4gd	0	0.10943462811501	-0.0852226203738149	0.244796297252301	3
Slc25a19	0	0.00789374048988535	-0.0266696462896428	-0.0905732082883235	5
Pafah1b1	0	0.517044283066253	0.521399592682603	0.70092012068294	4
2310067B10Rik	0	0.484533752538514	0.240448360942684	0.186114005804738	4
Recql5	0	-0.526834909627079	-0.295497159136205	-0.0637846250031985	3
Sap30bp	0	0.0972125413408745	0.196788249399498	0.301861746287663	4
Galk1	0	0.00361368399964764	-0.22470997128318	0.445137978690423	3
Unk	0	-0.0365923934162399	-0.272526622906107	-0.0811437214241574	5
Trim47	0	-0.36174712505297	0.127945447643325	2.31996897874227	2
Aspa	0	0.253170714441189	-0.0529341237014058	-1.17836910985305	6
Mrpl38	0	-0.0186903992050173	0.0682129295062987	-0.359929997641425	5
Fbf1	0	0.976307182771858	0.871752375403742	1.06482331283279	2
Acox1	0	0.31661779562831	-0.737498305626475	-1.32793116768034	6
2310004N24Rik	0	-0.729338763542595	-0.203197812607464	-0.375277868502738	5
Srp68	0	-0.0872324474087421	0.220019228989901	-0.115441781368697	5
Tsen54	0	0.206533947757767	0.67611610014828	0.942363597668105	4
Llgl2	0	-0.533231331719957	-0.608088462446414	-0.367997372225621	5
1200014J11Rik	0	0.576606770444261	0.678005070518183	0.595001920961769	4
Ankfy1	0	0.576416909343763	0.427836120302951	0.699320159468422	4
Exoc7	0	0.00286411210544791	0.0412552025971654	0.0324985911770775	5
Ube2g1	0	0.153477978087991	-0.011113961111349	-0.448576114215098	5
Med31	0	-0.227922414901186	-0.308418119351674	0.588198020061266	3
Ube2o	0	-0.0290705515433369	0.0947136358129759	0.444314830254463	3
Txndc17	0	0.106157161574721	0.204739246477467	0.797106153471144	4
Rhbdf2	0	0.357966322172549	-0.023446959647996	1.97107164449067	2
Cygb	0	-0.31117108904173	-0.0400641207658262	2.64819322484404	2
1810032O08Rik	0	0.727041407519388	0.0869439221544742	1.2357074715758	2
Mxra7	0	0.653677043659114	-0.10615869088865	2.16047684468412	2
Rabep1	0	0.522979382789226	0.236602377776631	0.227687641416769	4
Mfsd11	0	-0.128846314951618	-0.49559566772474	-0.244349482813954	5
Kif1c	0	0.768847594652357	0.59995602177752	0.828206677164051	4
Sec14l1	0	0.399532008527174	0.170372009459226	1.26398882682416	2
Mink1	0	-0.369670871975676	-0.404951397571671	-0.539635331898068	5
Pld2	0	-0.0507139013446673	-0.318022836663567	1.37683392579436	2
Slc46a1	0	0.0669765787135119	0.164478050026624	-0.659395556755762	5
Vmo1	0	0.366772104481147	-0.119751182407719	0.990163460538576	2
0610010K14Rik	0	-0.103746036462829	0.0740597611111683	0.132890434971846	3
Eral1	0	-0.0549847111378735	0.180510989595739	-0.20699883226304	5
Dhrs13	0	0.289630880537197	0.218218961743129	0.348571267408155	4
Blmh	0	0.577176857006713	0.69693998355508	0.323206252131428	4
Cpd	0	0.181592860233448	0.497634982945833	1.92740207750412	2
Timm22	0	0.511607412445935	0.414069228665525	0.891235006991344	4
Rph3al	0	0.0609002629513042	-0.242550475669656	0.971173831364837	3
Ywhae	0	-0.0463061624603264	0.0674201851721325	0.205339954903233	3
Prpf8	0	-0.0273745050146699	-0.0978281370241458	-0.470367202999256	5
Nme2	0	-0.00753938263542484	-0.184810986816694	0.531031265537933	3
Spag9	0	0.799272030563837	0.141326735495756	0.905564077493377	4
Luc7l3	0	-0.417780688183267	-0.325587626993046	-0.0475516064430491	5
Ankrd40	0	0.0210151056799334	0.0650554155913948	0.325748004050632	3
Abcc3	0	-0.148912876487092	-0.793092135689914	0.378985201558224	3
Xylt2	0	0.274448763401878	0.298418905246099	0.0810563677802573	4
Lrrc59	0	-0.0131393697393692	0.0204643002524214	1.31486224990569	2
Cdc34-ps	0	0.431170409062499	0.650867120728467	0.554156582979607	4
Slc35b1	0	-0.281865373836	0.0096452146842609	0.35918993692072	3
Snx11	0	0.703641818267929	0.587862272719582	0.872659221096628	4
Scrn2	0	-0.332357410887918	-0.0636044318295587	-1.11715955112522	6
Fbxl20	0	0.137755014382171	-0.173025234369276	-0.500172632836293	5
Asgr1	0	-0.331811692683652	-0.192833934446979	-0.797549740780719	5
Dvl2	0	-0.129633903041502	-0.0855987963753344	0.311189203753471	3
Nr1d1	0	-0.258970567747842	-0.417510754059491	-1.89522648083768	6
Per1	0	-0.320578111290741	0.10632714516224	0.955716981125842	3
Vamp2	0	-0.0160694284591105	0.147812463676234	0.122639919504911	3
Tmem107	0	0.385422867169568	1.44147073561018	1.37902064336329	2
1500010J02Rik	0	0.022029434048405	0.229215842593024	0.265584371956351	4
Pfas	0	-0.603523282773187	-0.259376320549753	-0.45688071062552	5
Myh10	0	0.950382845202858	1.11900148479394	1.43446016525393	2
Ntn1	0	-0.0460173957193024	0.035706225330699	0.403645784482256	3
Stx8	0	0.0475422870347452	0.286224159355203	0.767627880715549	4
2310004I24Rik	0	0.270542682066168	0.35305671266611	0.202120668226649	4
Acly	0	0.125384733042074	0.195390421760563	1.25407015376908	2
Kat2a	0	-0.109151112644487	-0.167253437347233	0.296416631485242	3
Stat5b	0	0.693236605474955	0.448906407601913	-0.158542929381998	4
Tmem101	0	0.0320401441944362	0.705665975626267	0.580473542624401	4
Lsm12	0	0.269081038482511	-0.0608386116600029	0.502399820864043	4
Ubtf	0	0.0111897279630473	0.196930967765742	0.453993617892407	4
Ccdc43	0	0.459007357964082	0.542553340052502	0.835979477865454	4
Adam11	0	0.938588056538254	-0.859288610732734	0.349792339180507	4
Eftud2	0	0.062741336467445	0.262018715691422	1.31933266077013	2
Dcakd	0	0.185308115645884	0.132809813385406	0.0447963446691172	4
Nmt1	0	0.405255085899282	0.0897710078181078	-0.163844506475625	5
Gosr2	0	0.786066194975209	0.602074076317659	1.04630637883211	2
Fkbp3	0	0.251274258570728	0.259214613595075	0.263141318164866	4
Scfd1	0	-0.0906542391016232	0.130345601826096	0.114127544680746	3
Strn3	0	-0.0995642644066378	0.178672116768362	0.545192523928384	3
Ap4s1	0	0.124086709286078	0.516838825151186	0.145658921428276	4
6530401N04Rik	0	-0.269636247771702	0.0812222478586349	0.207332854155213	3
Ston2	0	0.359366996100855	0.99047410918577	0.210231587517921	4
Gtf2a1	0	0.0265444842998871	0.0153950239285426	0.173077916441752	3
Sel1l	0	-0.210572018845194	-0.0961795251346736	-0.00153454773462956	5
1110034A24Rik	0	0.646497023722051	-0.16810872229742	0.464555445087813	4
Klhdc2	0	0.201667388658762	0.179117869973514	0.512536473890112	4
Nemf	0	-0.100313985305809	0.164001154375059	0.592070606772306	3
Sec23a	0	0.0807801968280401	0.16841581947101	0.122496130139216	4
L2hgdh	0	-0.0712456964349063	-0.0799971264519502	-1.36888543906454	6
Trappc6b	0	0.0479578345968863	0.0476174791589628	-0.0271934587583439	5
Pnn	0	-0.529435306844661	-0.512954527448665	-1.06913650147062	6
Ctage5	0	-0.0706705468616679	-0.123621735720485	-0.482627747449819	5
Galc	0	0.500070952704529	-0.0898921284183796	1.10623732796115	2
Spata7	0	-0.268606137866048	-0.292634395500038	-0.148438744686906	5
Ptpn21	0	0.591723915632685	0.458306629629776	1.47915682809878	2
Zc3h14	0	-0.0629816971153047	-0.160861509229981	0.0270728142096135	5
Ttc8	0	0.320306769072949	-0.0317080761071138	-0.103151892526286	5
Polr2h	0	-0.325247523284685	-0.179768564245325	0.178827676335705	3
Srp54a	0	-0.122878363466376	0.358392862284185	0.668364707771901	3
Ppp2r3c	0	0.424924659046235	0.445680794228155	1.2167936720098	2
1110008L16Rik	0	-0.128592416320724	0.211109844545784	-0.00967460475638407	5
Psma6	0	-0.201818126362883	0.0537737367385857	0.0959732146723666	3
Nfkbia	0	-0.0747096562957417	0.172590484733231	0.424300494037548	3
Ralgapa1	0	0.0123808476015265	-0.236239442967737	0.449280536993708	3
Mbip	0	0.300645338543114	-0.0647176078107028	0.533982615328817	4
Gstz1	0	0.00281991618150497	0.107867154492334	-0.58233411741728	5
Sptlc2	0	0.557194877615437	0.16447433438268	2.3530163432176	2
Ahsa1	0	0.040799201598439	0.105838035968638	-0.364667841440701	5
Vipar	0	-0.0178164348985524	0.0879474655816248	0.0778411947541342	3
Snw1	0	0.425565258847432	0.516358872643122	0.393613815358228	4
1810035L17Rik	0	-0.203370619112981	-0.101985638393128	0.398701983206993	3
Adck1	0	0.151895170554174	0.216997600315119	-0.214722962886219	5
Mthfd1	0	0.224526755633293	0.151473002522179	-0.360387997602632	5
Ppp2r5e	0	0.125378092394605	0.324838087273639	0.199685720034187	4
Sgpp1	0	0.299366220769972	0.150801674495087	-0.171939324134118	5
Fut8	0	0.413339269831644	0.388504945901589	0.733056791278742	4
Sav1	0	0.0468268461814896	0.309584814622586	0.559681801154066	4
Pygl	0	0.266238858724592	6.15267576194864e-05	-1.22474051379402	6
Tmx1	0	0.465410872264384	0.404322295127701	0.554538747406979	4
Actr10	0	0.00327660894216727	0.221256045454283	0.600687519007733	4
Timm9	0	-0.429522646007894	-0.207726125353652	-1.17481866513239	6
Serpina3n	0	0.38307396181525	0.36364913109621	3.03680713656111	1
Dhrs7	0	0.100814884938581	-0.0838880215093313	-0.10438145034282	5
Ppm1a	0	0.51464396449624	0.2749346148871	0.051020625442802	4
Clmn	0	0.670029144948282	0.366902612305799	-0.450755473749307	5
Glrx5	0	0.241174003358671	0.206005927991561	0.256220297406294	4
Mnat1	0	0.135526859066258	0.389440730682581	0.33668493506326	4
Hif1a	0	0.483112147763837	0.434297818135395	0.961773392175295	4
Papola	0	0.497909121890884	0.94347266326077	0.836010073479244	4
Mpp5	0	0.618594366558928	0.317028984629661	0.296779937157083	4
Snapc1	0	0.227937309389891	0.346290583494378	1.01337418201599	2
Atp6v1d	0	0.579246731669605	0.0761012154172343	0.324144132670425	4
Vrk1	0	-0.383224388575984	-0.0682759325743874	0.356434801578261	3
Eif2s1	0	0.0580700610944595	0.25706868931785	0.557982060200863	4
Pigh	0	0.139437243923811	0.111298642134542	0.658124780556719	4
Vti1b	0	0.354645349929679	0.251444233714953	0.704660830720253	4
Zfp36l1	0	0.0790324455864587	0.11654074932464	1.1397373471707	2
Erh	0	-0.269421804918098	0.00918614503017087	0.936687121834045	3
4933426M11Rik	0	0.609769105291195	0.506850408067153	1.24167853173264	2
Srsf5	0	0.049051167074406	-0.257393538108559	-0.404626699019912	5
Slc10a1	0	-0.0952307550200486	-0.364548707297551	-1.91750628106782	6
Smoc1	0	0.588305229605874	0.146991176976449	0.317449987810741	4
Synj2bp	0	0.562326940006453	0.713974769424615	0.0605348058319606	4
Pcnx	0	0.424711446957856	0.271639482113674	0.357467702665688	4
Pacs2	0	0.398326748781036	0.4148916866406	0.892917725640536	4
Mta1	0	-0.53690778614873	-0.284171396702614	-0.250535162577834	5
Wdr37	0	0.190586432324168	0.336196190258153	0.441342980226859	4
Gtpbp4	0	-0.230569249908711	0.288409885417478	0.146314059693308	3
Zmynd11	0	0.101018555106136	-0.0156776315237332	-0.0111667176944528	5
Esyt2	0	-0.214695033325673	-0.176989504876932	0.963717771222499	3
Tdp1	0	-0.818424991463849	-0.0491763710144157	-0.0184581457703618	3
Psmc1	0	0.0902400529676676	0.374651732681206	0.245621003812677	4
BC002230	0	0.0820356186606901	0.121945398865055	0.272523369737671	4
9030617O03Rik	0	0.441064923099996	0.309339341650444	-0.836383971540633	5
Atxn3	0	0.395592325791976	0.339161813190775	0.318465043638519	4
Lgmn	0	0.923778091138311	0.592302148904379	3.10541329719171	1
Golga5	0	0.302811578434807	0.0476213872628229	0.236396434945559	4
Pitrm1	0	0.568380585748816	0.232932081548398	-0.240503092679594	4
Ifi27l2b	0	1.79915695241603	1.44570439323298	4.09471901841274	1
Ppp4r4	0	0.426017108039712	0.386871505312831	-0.426333676872507	5
Akr1c6	0	-0.12998721967141	0.0054188051079349	-4.83842446659827	7
Akr1c12	0	-0.00771250818588201	0.254072139463151	-1.01041801683291	5
Akr1c13	0	0.353129034183649	0.28713941762692	-0.477573099436019	5
Net1	0	0.618460658878865	0.392592660804019	1.38017979847355	2
Gdi2	0	0.0986954331269086	0.134634088289445	0.455806954955944	4
Numb	0	-0.000586449061021144	0.0461545262212071	-0.079775518715106	5
Acot2	0	0.266792472231376	-0.674465927833519	-1.10379438045607	6
Coq6	0	0.285576543293768	0.213425450911365	-0.203795036227543	5
Entpd5	0	0.440811175029032	0.183619765330855	0.0513983370878701	4
Aldh6a1	0	0.302395054013215	0.115488307833378	-0.865659311478878	5
Abcd4	0	-0.72138889231543	-0.309260672478405	-0.232697629916217	5
Isca2	0	-0.0879331497419787	0.00690407679817391	0.189999193260908	3
Npc2	0	0.716911805825438	0.408626994926004	1.54762872518726	2
Fcf1	0	-0.273305673001717	-0.0993402393808933	0.139738347890579	3
Ylpm1	0	-0.0975637412578128	0.0023038027814637	-0.168627392231684	5
Mlh3	0	0.137173194381155	0.0844228430891114	-0.364669998308238	5
Tmed10	0	0.0199096296691142	0.159436221434748	0.505403688137782	3
0610007P14Rik	0	-0.327389698862016	-0.278890555332466	-0.252965849198093	5
1700020O03Rik	0	0.692042575912049	0.498083526641779	0.706974823365027	4
Angel1	0	0.820424046236671	0.84130779075135	0.0299778484175833	4
Ccnk	0	0.188559393429496	0.38043274590415	0.205183595509238	4
Evl	0	0.0704873108737149	-0.100357608055938	1.86804474893464	2
Yy1	0	-0.0845293076467659	-0.0187066270901481	-0.018734990979747	5
Slc25a29	0	-0.0996280642267155	-0.205288185959718	0.319228761442	3
Wars	0	0.015676856244423	0.260605498801514	1.12460155011254	2
Meg3	0	1.32386236509036	-0.113313449006608	-2.73238460117444	6
Hsp90aa1	0	0.584424784494751	-0.16399090441197	-0.0748167956537867	5
Zfp839	0	0.0316588779727974	-0.0328755822872441	0.540555721471091	3
Fdft1	0	-0.212098496779444	-0.0507216309328638	1.0633812464312	3
Tecpr2	0	0.0352578994950671	0.148999944632098	0.386041635953619	3
Cinp	0	0.260504261209199	0.0871779818960702	0.182884303510818	4
Traf3	0	0.488257438329393	0.42704792014224	1.40891128624539	2
Cdc42bpb	0	0.605070229307379	0.402534115826475	0.480278866702299	4
Tnfaip2	0	0.889831393096688	0.333555196697657	2.05770505067041	2
Eif5	0	0.319879842047602	0.176503124060353	0.0832474922299487	4
Ppp1r13b	0	0.360913579944609	0.276379726722952	0.438735125616138	4
Zfyve21	0	-0.192738722068688	-0.192642707283909	-0.253770394570396	5
Xrcc3	0	0.348115649851396	0.0270407482075645	-0.369737858083613	5
Klc1	0	-1.03549997064837	-0.81679835558012	-0.0271902006545771	3
2010107E04Rik	0	-0.255776887160142	-0.0848709528851963	0.00295661314411015	5
Ggps1	0	0.355351354044056	0.13011082937986	0.519785937515104	4
Mtr	0	-0.0859945542656317	0.169195711273579	0.470002990588273	3
Trim27	0	-0.00420165369929278	0.0167083450612121	-0.0510856847672275	5
Zkscan3	0	-0.421825709705943	-0.264657368323259	-0.63588915487771	5
Slc17a1	0	0.435532826128641	0.621565023015168	0.797239261377801	4
Slc17a4	0	0.318388216535945	-0.070083724857893	0.254363602007914	4
Lrrc16a	0	-0.592706076320392	0.32658389275448	0.0616585414844439	3
Mrs2	0	0.377327816222706	0.240240556522616	0.516792768737862	4
Gpld1	0	-0.016128523382587	-0.0440263952973289	0.420421732774248	3
Exoc2	0	0.248652726871902	0.498773064235906	0.586503963424052	4
Gcnt2	0	0.596689638613875	0.483347958883269	0.96202174033701	4
Tmem14c	0	0.168985874044306	-0.15173051100397	-0.148674895461984	5
Elovl2	0	0.985995157147256	0.892392879872525	-0.42253841256626	4
Hivep1	0	-0.391032457614849	-0.399585891117301	-0.472669103420564	5
Tbc1d7	0	-0.168714003476757	-0.112672746913544	0.0162269085179758	5
Ccdc90a	0	0.433792780780525	0.374326214768699	-0.375026623253154	5
Nup153	0	0.22441387619234	0.32984669077273	0.246932467247218	4
Kif13a	0	0.257866570363353	0.350367184748443	0.118894772152151	4
Tpmt	0	-0.369147592520281	-0.328351239073578	-0.0906814967420124	5
Dek	0	-0.0749522432093789	0.217252659497067	0.429304361825425	3
Ippk	0	0.300806590159002	0.579023252433398	0.510420406774147	4
Nol8	0	0.163948178952034	0.271885992418622	0.23429010616841	4
Spin1	0	0.673105563235465	0.940673979815541	0.879620532246306	4
Wrnip1	0	0.927591397382647	0.371026434336672	-0.263856390607962	4
Ripk1	0	0.282414809117347	-0.00874745906468596	0.922583913912299	4
1300014I06Rik	0	0.37884373908462	0.00538012277776941	0.397882946230074	4
Prpf4b	0	0.248471526643647	0.214063346982231	-0.00085553643617787	4
Eci3	0	-0.303075286829076	-0.405679721910193	-1.46448544139199	6
Eci2	0	-0.214965842353185	-0.0774508586935069	-1.41222058270137	6
Rpp40	0	-0.275354564393901	0.458636725829628	-0.335439897806582	5
Fars2	0	0.285595827605986	0.204444484994285	0.0209473409137576	4
Ly86	0	-0.345093869521583	-0.238351736872465	1.68530509823691	2
Ssr1	0	-0.145180066431132	-0.0890171101969274	0.298230710459516	3
Riok1	0	-0.00328466579882503	0.131667214152178	0.755981116227006	3
Snrnp48	0	7.91684993624671e-06	-0.297354582621179	-0.409676704861705	5
Slc35b3	0	-0.0149956457189309	0.432788360709086	0.547462480919591	4
Gadd45g	0	1.08503681870906	4.06327718291921	5.02341866539826	1
Sykb	0	0.355685000689091	0.0707984921961609	2.39633559761994	2
2010111I01Rik	0	-0.106537181073321	0.210914283499467	0.791974897108907	3
Auh	0	-0.298297273579452	-0.0811797054738859	-0.679361128691599	5
Fancc	0	0.919992372444492	0.753241178974948	1.02565695370738	2
Ptch1	0	0.227726887130444	0.277325927677297	0.139985287014349	4
Sptlc1	0	0.379250530434566	0.440840613829557	0.928261341758555	4
0610007P08Rik	0	0.0822228998046466	-0.218178860236293	0.317291347112809	3
Sfxn1	0	0.543174615085507	0.365100158897668	1.14252977957772	2
Habp4	0	0.562994623486907	0.706567967912814	0.370949098132225	4
Ctsl	0	1.00979691306526	0.916307938259337	2.99444822885024	1
[truncated: 9,755 more rows]
